# Supplementary material for: Intronic tRNAs of mitochondrial origin regulate constitutive and alternative splicing
Source: Genome Biol. 2020 Dec 8;21:299. doi: 10.1186/s13059-020-02199-6 (PMC7722341; doi:10.1186/s13059-020-02199-6)
Supplement: Supplementary file 2 — Additional file 2: Table S1. Hg38 scores. MTL and nimtRNA hits within the human genome. [file 13059_2020_2199_MOESM2_ESM.xlsx]

## Sheet: FileS1_hg38_scores_final
numtDNA	Chr	Start	End	Strand	Tool	Infernal score	tRNAscan-SE score	Type	Anticodon	Sequence	Transcript type	Transcript ID	Overlap with core tRNA	tRNA class
chr1_KI270706v1_random:126047-127398	chr1_KI270706v1_random	127118	127184	+	Infernal, tRNAscan-SE	35.4	55.6	11:Tyr	GTA	GTAAAATGATTGAGTAGGGCATTAGACTGTACATCTAAAAACAGAGGTCAACGCCTGTTTTTACCA	intergenic	-	FALSE	mtRNA lookalike within recognizable numtDNA
chr1_KI270706v1_random:126047-127398	chr1_KI270706v1_random	127191	127249	-	Infernal	21.3	NA	10:Cys	NA	GGTGATTTTCATGTTGAATTGTAAATTCAAAGAAGCAGCTTCAATCCTGCTTCTCTCA	intergenic	-	FALSE	mtRNA lookalike within recognizable numtDNA
chr1_KI270706v1_random:126047-127398	chr1_KI270706v1_random	127302	127363	-	Infernal	10.3	NA	8:Ala	NA	TTTAGCTGTTAAGTTTTCATGGGTTTAAGTCTCATCAATTTAGTAAGGACTTAGCTTACTT	intergenic	-	FALSE	mtRNA lookalike within recognizable numtDNA
chr1_KI270706v1_random:126047-127398	chr1_KI270706v1_random	127277	127345	+	Infernal, tRNAscan-SE	9.1	33.8	9:Asn	CTG	AGATTCAAACCAGTTGACTAGGGAGTTTAGCTGTTAAGTTTTCATGGGTTTAAGTCTCATCAATTTAG	intergenic	-	FALSE	mtRNA lookalike within recognizable numtDNA
chr1_KI270706v1_random:127409-128357	chr1_KI270706v1_random	128007	128067	+	Infernal, tRNAscan-SE	26.1	29.9	15:Gly	NNN	CTCTTTTAGTATAAATAGTACCATGATTTCCAAAGTTTTGATAGCATCCAAAAAACAGTA	intergenic	-	FALSE	mtRNA lookalike within recognizable numtDNA
chr1:106802629-106806090	chr1	106804328	106804395	-	Infernal, tRNAscan-SE	38.8	74.1	13:Asp	GTC	AAGACATATAGAGTTTAACCTATAAATTAATTTTGACAAAGTTATGTAATAATTTCACTAACATCTT	intergenic	-	FALSE	mtRNA lookalike within recognizable numtDNA
chr1:106802629-106806090	chr1	106803584	106803652	-	Infernal, tRNAscan-SE	21	45.7	14:Lys	TTT	CATTGTGGAGAAGTGCAGATCCCCTCAGTCTTTAACTTAAAAGGTTAATGCTGGATGGCTTTGCAGTG	intergenic	-	FALSE	mtRNA lookalike within recognizable numtDNA
chr1:106802629-106806090	chr1	106804399	106804466	+	Infernal, tRNAscan-SE	40.5	70.8	12:Ser	TGA	Agagagactcatacaggttatgggattggcttgaaaccagtttctggaggttcaattccttcctttg	intergenic	-	FALSE	mtRNA lookalike within recognizable numtDNA
chr1:172710531-172710591	chr1	172710536	172710591	+	Infernal, tRNAscan-SE	46	96.5	8:Ala	TGC	TAGCTTAATTAAAGTGATTGATTTGCAGTCAATTGATGTAGGATAGAGTCTTGCA	intergenic	-	FALSE	mtRNA lookalike within recognizable numtDNA
chr1:181422785-181423178	chr1	181422908	181422978	+	Infernal, tRNAscan-SE	60.1	98.9	19:Leu	TAG	CTTTGAAAGGATTAGAGTCATCCGTTGGTCTTAGGAACCAAAAACATTGATGCAACTCCAAATAAAAGTA	gene	ENSG00000198216	FALSE	nimtRNA
chr1:181422785-181423178	chr1	181422849	181422907	+	Infernal, tRNAscan-SE	29.9	74.8	18:Ser	GCT	AGAAAGTGTACAAGAACTGCTAACTCATGCCCCCATGCCTAGCAACATGGCTTTCTCA	gene	ENSG00000198216	FALSE	nimtRNA
chr1:181422785-181423178	chr1	181422785	181422843	+	Infernal, tRNAscan-SE	23.7	71	17:His	GTG	ATAGTTTAACCAAAACATTAGATTGTGAATCTAACAATAGAAGCCTGCAACTTCTTGT	gene	ENSG00000198216	FALSE	nimtRNA
chr1:235537391-235542389	chr1	235539972	235540040	-	Infernal, tRNAscan-SE	41	53.4	17:His	GCA	GTAGGTAAGAAGTTGCAGGCTTCTATGATTAGATCTGCAATCTAATGTTTTGGTTAAACTGTAGCTAC	intergenic	-	FALSE	mtRNA lookalike within recognizable numtDNA
chr1:235537391-235542389	chr1	235539843	235539912	-	Infernal, tRNAscan-SE	56.1	81.3	19:Leu	TAG	GCTTTATTTGGAGTTGCACCAATGCTTTTGGCTCCTAAGACCAACGGATGACTCTAATCCTTTAAAAGT	intergenic	-	FALSE	mtRNA lookalike within recognizable numtDNA
chr1:235537391-235542389	chr1	235537451	235537519	+	Infernal, tRNAscan-SE	37.3	79.3	20:Glu	TTC	TTCTTCTAGTTGAAGTTCAACAATGATTTTTCATGTCATTAGTCATAGTTATAGTCCATGTGGGAACA	intergenic	-	FALSE	mtRNA lookalike within recognizable numtDNA
chr1:235537391-235542389	chr1	235542096	235542157	-	Infernal, tRNAscan-SE	36.2	35.7	15:Gly	TCC	ACTCTCTTGGATATTATTGAAACTGATTGGAAATCAATGGTATTGTTTATACTAAAAGAGT	intergenic	-	FALSE	mtRNA lookalike within recognizable numtDNA
chr1:235537391-235542389	chr1	235541689	235541755	-	Infernal, tRNAscan-SE	40.4	72.1	16:Arg	TTT	TGGTAAACATGGTCTATCATAATCTAATGAGTAAAAATCATTTATTTTGGCTTAAACTATTTACCA	intergenic	-	FALSE	mtRNA lookalike within recognizable numtDNA
chr1:235537391-235542389	chr1	235539913	235539971	-	Infernal, tRNAscan-SE	31.8	73.8	18:Ser	GCT	GAGAAAGCCATGTTGTTAGGCATGGGGGCACGAGTTAGCAGTTCTTGCATACTTTCTC	intergenic	-	FALSE	mtRNA lookalike within recognizable numtDNA
chr1:237940763-237946391	chr1	237943656	237943730	-	Infernal, tRNAscan-SE	40.5	120.9	3:Leu	TAA	gttaagaagaggagttgaacctctgattgtaaagttttaagttttatgcaattgctgggctctgccatcttaac	intergenic	-	FALSE	mtRNA lookalike within recognizable numtDNA
chr1:237940763-237946391	chr1	237941389	237941456	-	Infernal, tRNAscan-SE	64.2	99.1	7:Trp	TCA	AGAAATTAAGTAAAATGTACTTACTAAGGGCTTTGAAGGTCCTTGGTCTTTTTTAACCTAAATTTCT	intergenic	-	FALSE	mtRNA lookalike within recognizable numtDNA
chr1:237940763-237946391	chr1	237941139	237941204	+	Infernal, tRNAscan-SE	41.4	90.7	10:Cys	GCA	GCCCTGAGGTGATTTTTCATGTTGAATTGCAAATTCAAAGGAGCAGCTTCAATCCTGCAGGGCTT	intergenic	-	FALSE	mtRNA lookalike within recognizable numtDNA
chr1:237940763-237946391	chr1	237941237	237941309	+	Infernal, tRNAscan-SE	45	101.8	9:Asn	GTT	AGATTGAAGCCAGTTGATTAGGGTATTTAGCTGTTAACTAAGTTTTCATGGGTTTGAATCCCACCGATCTAG	intergenic	-	FALSE	mtRNA lookalike within recognizable numtDNA
chr1:237940763-237946391	chr1	237942562	237942633	+	Infernal, tRNAscan-SE	49.6	86.6	5:Gln	TTG	aggacttggtgtaataggtagcacgaagagatttggattctcaggggtaggttcaattcctatagttctgg	intergenic	-	TRUE	mtRNA lookalike within recognizable numtDNA
chr1:237940763-237946391	chr1	237946316	237946387	-	Infernal, tRNAscan-SE	51	74.9	1:Phe	GAA	GTTTATGGGGTTATGCAGACGCATCCAGACATTTTCAGTGTCTTGCTTTAAAATAATTAAGCTACTTTAAC	intergenic	-	FALSE	mtRNA lookalike within recognizable numtDNA
chr1:237940763-237946391	chr1	237945288	237945356	-	Infernal	33.9	NA	2:Val	NA	CCATGTGATCAGGTCGTGATGAAATCTTCCAGGTTTAAGCCGGATGCTTTAGGTTAAGCTACACTTTG	intergenic	-	FALSE	mtRNA lookalike within recognizable numtDNA
chr1:237940763-237946391	chr1	237941074	237941139	+	Infernal, tRNAscan-SE	53.3	87	11:Tyr	ATA	GTAAAATGACTGAGTAAGCATTAGACTATAAATCTAAAGACAGAGGTCAAGACCTCTTTTTACCA	intergenic	-	TRUE	mtRNA lookalike within recognizable numtDNA
chr1:237940763-237946391	chr1	237942631	237942698	-	Infernal, tRNAscan-SE	26.3	40.2	4:Ile	NNN	ggAACTAAGAGGATTTTAACCTCTGTTGTTTACTCTACCAAGTAATTGTTTTGTCAGACATATTTCG	intergenic	-	FALSE	mtRNA lookalike within recognizable numtDNA
chr1:237940763-237946391	chr1	237941311	237941379	+	Infernal, tRNAscan-SE	48.9	97	8:Ala	TGC	AGGGCTTAGCTTAATTAAAGTGGTTGATTTGCATTCAATTGATGCAGAATAGAGTCTCGCAGTCCTTA	intergenic	-	FALSE	mtRNA lookalike within recognizable numtDNA
chr1:237940763-237946391	chr1	237942493	237942560	-	Infernal, tRNAscan-SE	37.7	91.1	6:Met	CAT	AGTACGGGAAGGATATAACCAACAGTTTTGGGGTATGGGCCTGATAGCTTATTTAGCTGACCTTACT	intergenic	-	FALSE	mtRNA lookalike within recognizable numtDNA
chr1:237947076-237951721	chr1	237951612	237951670	-	Infernal, tRNAscan-SE	22.7	53	18:Ser	GCT	GAGAAAGCCACGTTGTTAGGCGTAGGGGCACGAGTTAGCAGTTCTTGCATACTTTCTT	intergenic	-	FALSE	mtRNA lookalike within recognizable numtDNA
chr1:237947076-237951721	chr1	237951543	237951611	-	Infernal, tRNAscan-SE	57.2	91	19:Leu	TAG	ACTTTTATTTGGAGTTGCACTAATGTTTTTGGTTCCTAAGGCCAACGGATGACTAATCCTTTAAAAGT	intergenic	-	FALSE	mtRNA lookalike within recognizable numtDNA
chr1:237947076-237951721	chr1	237947955	237948022	-	Infernal, tRNAscan-SE	31.3	52.7	21:Thr	TGT	GTCCTGGGGAGGGGGGTTCTCCATTTCTGGTATACAAGTCCAGAGTATTGTATTATACTACAGGGGA	intergenic	-	FALSE	mtRNA lookalike within recognizable numtDNA
chr1:237947076-237951721	chr1	237949149	237949213	+	Infernal, tRNAscan-SE	23.4	63	20:Glu	TTC	TTTTTATAATTGAAAACGATGGTTTTTCATATCATTAGTCATGGTTATAATCCTTGTAGGAATA	intergenic	-	FALSE	mtRNA lookalike within recognizable numtDNA
chr1:237947076-237951721	chr1	237947885	237947952	+	Infernal, tRNAscan-SE	37.2	42.7	22:Pro	TGG	AGGGAGTGGCTTAATTAGAATTTCAGCTTTGGATGTTGACAGTGAAGCGGGAATGGTTTTTCCCTGT	intergenic	-	FALSE	mtRNA lookalike within recognizable numtDNA
chr1:55372520-55373651	chr1	55372640	55372704	-	Infernal, tRNAscan-SE	21	47	14:Lys	TTT	CAGTGGAAGAATCATAACTTTCAGTCTCTAACTTAAAAGGTTAATGCTAGTTAGCTCTATAGTG	lncRNA	ENST00000634337	FALSE	nimtRNA
chr1:55372520-55373651	chr1	55373361	55373431	-	Infernal, tRNAscan-SE	15.7	25.8	13:Asp	GCC	AAGATAGAAAGGGTTCTAACATGTAAATTAACTTTGGCAAAGTTATATGATTATTTTACTATAGTAACTC	lncRNA	ENST00000643167	FALSE	nimtRNA
chr1:55372520-55373651	chr1	55373438	55373506	+	Infernal, tRNAscan-SE	42.8	56.2	12:Ser	TAA	AGAAAGTCATCGTAGTTACGAAGTTGGCTTAAACCCAGTTTTGGGAGGTTCAATTCCTTCCTTTCTCT	lncRNA	ENST00000643167	FALSE	nimtRNA
chr1:629081-634924	chr1	629572	629639	+	Infernal, tRNAscan-SE	51.5	122.7	6:Met	CAT	GTAAGGTCAGCTAAATAAGCTATCGGGCCCATACCCCGAAAATGTTGGTTATATCCTTCCCGTACTA	lncRNA	ENST00000440196	FALSE	nimtRNA
chr1:629081-634924	chr1	630931	630996	-	Infernal, tRNAscan-SE	46.8	103.4	10:Cys	GCA	AGCCCCGGCAGGTTTGAAGCTGCTTCTTCGAATTTGCAATTCAATATGAAAATCACCTCAGAGCT	lncRNA	ENST00000440196	FALSE	nimtRNA
chr1:629081-634924	chr1	629499	629570	-	Infernal, tRNAscan-SE	45.3	96	5:Gln	TTG	taggactatgagaatcgaacccatccctgagaatccaaaattctccgtgccacctatcacaccccatccta	lncRNA	ENST00000440196	FALSE	nimtRNA
chr1:629081-634924	chr1	632689	632756	+	Infernal, tRNAscan-SE	51.4	104	13:Asp	GTC	AGATATTAGAAAAACCATTTCATAACTTTGTCAAAGTTAAATTATAGGCTAAATCCTATATATCTTA	lncRNA	ENST00000440196	FALSE	nimtRNA
chr1:629081-634924	chr1	630996	631061	-	Infernal, tRNAscan-SE	64.3	102.3	11:Tyr	GTA	GGTAAAAAGAGGCTTAACCCCTGTCTTTAGATTTACAGTCCAATGCTTCACTCAGCCATTTTACC	lncRNA	ENST00000440196	FALSE	nimtRNA
chr1:629081-634924	chr1	630682	630749	+	Infernal, tRNAscan-SE	58.6	99.8	7:Trp	TCA	GAAATTTAGGTTAAATACAGACCAAGAGCCTTCAAAGCCCTCAGTAAGTTGCAATACTTAATTTCTG	lncRNA	ENST00000440196	FALSE	nimtRNA
chr1:629081-634924	chr1	630827	630899	-	Infernal, tRNAscan-SE	43.1	101.7	9:Asn	GTT	TAGACCAATGGGACTTAAACCCACAAACACTTAGTTAACAGCTAAGCACCCTAATCAACTGGCTTCAATCTA	lncRNA	ENST00000440196	FALSE	nimtRNA
chr1:629081-634924	chr1	633464	633533	+	Infernal, tRNAscan-SE	52.1	93.5	14:Lys	TTT	ACTGTAAAGCTAACTTAGCATTAACCTTTTAAGTTAAAGATTAAGAGAACCAACACCTCTTTACAGTGA	lncRNA	ENST00000634337	FALSE	nimtRNA
chr1:629081-634924	chr1	630757	630825	-	Infernal, tRNAscan-SE	47.8	108.2	8:Ala	TGC	AAGGACTGCAAAACCCCACTCTGCATCAACTGAACGCAAATCAGCCACTTTAATTAAGCTAAGCCCTT	lncRNA	ENST00000440196	FALSE	nimtRNA
chr1:629081-634924	chr1	632617	632685	-	Infernal, tRNAscan-SE	43.7	97.1	12:Ser	TGA	Aaaaaaggaaggaatcgaaccccccaaagctggtttcaagccaaccccatggcctccatgactttttc	lncRNA	ENST00000440196	FALSE	nimtRNA
chr1:629081-634924	chr1	629433	629501	+	Infernal, tRNAscan-SE	61.3	116.2	4:Ile	GAT	GAAATATGTCTGATAAAAGAGTTACTTTGATAGAGTAAATAATAGGAGTTTAAATCCCCTTATTTcta	lncRNA	ENST00000440196	FALSE	nimtRNA
chr1:93921981-93923554	chr1	93921985	93922055	-	Infernal, tRNAscan-SE	25.5	15.4	19:Leu	TAG	GCTTTTATTTGGAGTTACACTCATTTTTTTAGCTCCTAACTCCAGCGGATTATTTCTATGCTTTAAAAGT	intergenic	-	FALSE	mtRNA lookalike within recognizable numtDNA
chr1:93921981-93923554	chr1	93922114	93922181	-	Infernal, tRNAscan-SE	14.3	43.4	17:His	GTG	GTAAATAAGGAGTTTTAGGCTTCTGTTGTTTTAGTCACAATATAATGTTTTGTTTAACAATATTTAT	intergenic	-	FALSE	mtRNA lookalike within recognizable numtDNA
chr1:93924182-93924891	chr1	93924308	93924371	-	Infernal, tRNAscan-SE	10.1	39	16:Arg	TCA	TGGTAATTATGAAATATAATTTAATGGGTTGAAATTGTTTGTTTTAATTTAAACTAAAAACCA	intergenic	-	FALSE	mtRNA lookalike within recognizable numtDNA
chr1:93924182-93924891	chr1	93924718	93924789	-	Infernal, tRNAscan-SE	23.1	38.2	15:Gly	TCC	ATTCTTTTTCAGGTTGATACTGAAGTTAATTTATTGGAGGCCAATTGTGCTGATTAATACTAAAATAGGAT	intergenic	-	FALSE	mtRNA lookalike within recognizable numtDNA
chr1:93926635-93928308	chr1	93927570	93927638	-	tRNAscan-SE	NA	24.7	13:Asp	GTT	AGGATATAAAGGATTTTAACTTGTAAGTTAACTTCAACTAAGTTATTTAGTATTCTTACTAATATCTC	intergenic	-	FALSE	mtRNA lookalike within recognizable numtDNA
chr1:93926635-93928308	chr1	93927646	93927712	+	Infernal, tRNAscan-SE	10.4	21.8	12:Ser	TGA	AGAAAGCCTAGTGGTTATGGGTCTGGCTTGAAATTGGTTATGTGATTTTGATTCCTCCCTTTCTTA	intergenic	-	FALSE	mtRNA lookalike within recognizable numtDNA
chr1:93933749-93935243	chr1	93934018	93934084	+	Infernal	18.1	NA	10:Cys	NA	GTCTTGTGGTGAATATTTAAAGTGAATTGCAAACTCAAAAGAGCTGCTCTAATTCTTCCAGGGTTT	intergenic	-	FALSE	mtRNA lookalike within recognizable numtDNA
chr1:93933749-93935243	chr1	93934190	93934257	+	Infernal, tRNAscan-SE	24.3	71.3	8:Ala	TGC	AGGATTTAGCTTAATTAAGGTGTTTGATTTGCATTCTGCTGATGTAAGATAGAGTCTTGTGTCCTTA	intergenic	-	FALSE	mtRNA lookalike within recognizable numtDNA
chr1:93933749-93935243	chr1	93933954	93934017	+	Infernal, tRNAscan-SE	51.9	71.7	11:Tyr	ATA	GTAAAATGGCTGAGTAAGCTTTAGACTATAAATCTAAAGAGAGATTGAGCTCTCTTTTTACCA	intergenic	-	FALSE	mtRNA lookalike within recognizable numtDNA
chr1:93933749-93935243	chr1	93934115	93934183	+	Infernal, tRNAscan-SE	19.1	18.7	9:Asn	TGG	AGATTAAACCCAGTTGATTAGAGTTAGCAGTTAACTAACTCTCTGCGGGATTGGATGCCACTGATCTG	intergenic	-	FALSE	mtRNA lookalike within recognizable numtDNA
chr10:100057383-100057915	chr10	100057832	100057901	-	Infernal, tRNAscan-SE	49.5	89.8	14:Lys	TTT	CACTGTAAAGAGATAATGATTCTCTTAGTCTTTAACTTAAAAGGTTAATGCTGGGTTAGCTTTACAGTG	gene	ENSG00000120054	FALSE	nimtRNA
chr10:125819798-125819937	chr10	125819815	125819874	-	tRNAscan-SE	NA	24.6	10:Cys	NNN	AGCCCCAGCAGAAATGAAGCTGCTCCTGAAGCTTCCAACATGAAACTCACCTCGGCACT	lncRNA	ENST00000649450	FALSE	nimtRNA
chr10:125819798-125819937	chr10	125819874	125819937	-	Infernal, tRNAscan-SE	43.9	68	11:Tyr	GTA	GGTAAAAAGAGGGCTCAACCTGTCTCTAGATTTACAGTCTAATGCTTGCTCTGCCATTTTACC	lncRNA	ENST00000649450	FALSE	nimtRNA
chr10:19747173-19747516	chr10	19747438	19747512	-	Infernal, tRNAscan-SE	26.3	90.4	3:Leu	TAA	gttaagaagaggagttgaaattctgattataaagttttaggttttatgcaattgctgggctctgccatcttaac	gene	ENSG00000204740	FALSE	nimtRNA
chr10:19747518-19748650	chr10	19747595	19747663	+	Infernal, tRNAscan-SE	50.9	91.2	4:Ile	GAT	GAAATATGTCTGACAAAAGAATTACTTTGATAGAGTAAACAATAGAGGTTAAAATGCTCTTATTTCTA	gene	ENSG00000204740	FALSE	nimtRNA
chr10:19747518-19748650	chr10	19747754	19747821	+	Infernal, tRNAscan-SE	28.8	65.3	6:Met	CAT	GCAAGGTCAGCTAAATAAGCTATCGGGCCCATACCTCACAAATGTAGGTTACACCCTTCCCGTACTA	gene	ENSG00000204740	FALSE	nimtRNA
chr10:19747518-19748650	chr10	19747680	19747752	-	Infernal, tRNAscan-SE	38.1	78.8	5:Gln	CTG	TAGGTTctataggaattgaacctacccctgagaatccagaattctctgtgctacctattacaccacgtccta	gene	ENSG00000204740	TRUE	nimtRNA
chr10:36432871-36435175	chr10	36434485	36434555	-	Infernal, tRNAscan-SE	63.6	98	19:Leu	TAG	ACTTTTATTTGGAGTTGCACCAATATTTTTGGTTCCTAAGACCAATGGGTCGCTCTTATACTTTAAAAGT	intergenic	-	FALSE	mtRNA lookalike within recognizable numtDNA
chr10:36432871-36435175	chr10	36434556	36434614	-	Infernal, tRNAscan-SE	27.1	66.4	18:Ser	GCT	GAGAAAGCCATGTTGTTAGGCATGGGGGCATGAGTTAGCAGTTCTTGCATAGTTTCTC	intergenic	-	FALSE	mtRNA lookalike within recognizable numtDNA
chr10:36432871-36435175	chr10	36434615	36434683	-	Infernal, tRNAscan-SE	47.6	85.5	17:His	GTG	GTAAATAAGAAGTTACAGACTTCTATTATCAGATCCACAATCTAATATTTTGACTAAACTATATTTAC	intergenic	-	FALSE	mtRNA lookalike within recognizable numtDNA
chr10:37600797-37602974	chr10	37601371	37601444	-	Infernal, tRNAscan-SE	32.2	73.9	3:Leu	TAA	gttaagaagaggagttcaactctgattacaaagttttaagatttatgcaattgctgggctctgccatcttaac	intergenic	-	FALSE	mtRNA lookalike within recognizable numtDNA
chr10:46706106-46706546	chr10	46706475	46706545	-	Infernal, tRNAscan-SE	56.7	77.5	1:Phe	GAA	GTTTACCGGGTTGTGCGGACCCATCTAGGCATTTTCAGTGCCTTGCTTTAAATAATTAAGCTACATTAAC	intergenic	-	FALSE	mtRNA lookalike within recognizable numtDNA
chr10:47633855-47634295	chr10	47633857	47633927	+	Infernal, tRNAscan-SE	56.7	77.5	1:Phe	GAA	TTAATGTAGCTTAATTATTTAAAGCAAGGCACTGAAAATGCCTAGATGGGTCCGCACAACCCGGTAAACA	intergenic	-	FALSE	mtRNA lookalike within recognizable numtDNA
chr10:55597816-55600733	chr10	55598869	55598937	+	Infernal, tRNAscan-SE	51.8	78.1	2:Val	TAC	AAAGTGTAGCTTAACCCAAAGCACTCGGCTTACACCCGGAAGATTTCATTACAACCTGATCGCTTTGA	gene	ENSG00000150275	FALSE	nimtRNA
chr10:55597816-55600733	chr10	55597818	55597888	+	Infernal, tRNAscan-SE	66	91.3	1:Phe	GAA	TTAATGTAGCTTAATTATTTAAAGCAAGGCACTGAAAATGCCTAGATGGGTCCGCAAAACCCCATAAACA	gene	ENSG00000150275	FALSE	nimtRNA
chr10:69589879-69593383	chr10	69590509	69590576	-	Infernal, tRNAscan-SE	39.4	75	14:Lys	TTA	CACTGTAGGGGAATTTAAAATCCTCAGTTTTTAACTTTAAAGGTTAATGCTAATTAGCTTTACAGTG	intergenic	-	FALSE	mtRNA lookalike within recognizable numtDNA
chr10:69589879-69593383	chr10	69591334	69591401	+	Infernal, tRNAscan-SE	39.3	81.1	12:Ser	TGA	agaaagtcatagaggttataaaggtggcttgaaaccagttttgggggtttgattccttcctttctTG	intergenic	-	FALSE	mtRNA lookalike within recognizable numtDNA
chr10:69589879-69593383	chr10	69591263	69591331	-	Infernal, tRNAscan-SE	14.5	73.5	13:Asp	GTC	AAGATATATAGGATTCTAACCTATAAATTAAGTTTGACAAAGTTATGTAATTGTTTTACTAATATTCA	intergenic	-	FALSE	mtRNA lookalike within recognizable numtDNA
chr10:69589879-69593383	chr10	69592941	69593006	+	Infernal, tRNAscan-SE	53.5	78.8	11:Tyr	GTA	GTAAAATGGCTGAGCAAGCATTGGACTGTAAATCTAAAGACAGATGTTGAGCCATCTTTTTAGCA	intergenic	-	FALSE	mtRNA lookalike within recognizable numtDNA
chr10:69589879-69593383	chr10	69593173	69593241	+	Infernal, tRNAscan-SE	49.4	89.8	8:Ala	TGC	AGGGCTTAGCTTAAGTAAAGCAATTGATTTGCATACAATTGATGTAGGACAGAGTCTTGCAGTCCTTA	intergenic	-	FALSE	mtRNA lookalike within recognizable numtDNA
chr10:69589879-69593383	chr10	69593108	69593171	+	Infernal, tRNAscan-SE	31.3	46.5	9:Asn	TAG	AGATTGAAGCCAGTTGATTAGCTGTTAACTAAATTTTCATGGGTTTAGGTCCCACCAATCTAG	intergenic	-	FALSE	mtRNA lookalike within recognizable numtDNA
chr10:69589879-69593383	chr10	69593006	69593072	+	Infernal, tRNAscan-SE	33.8	79.4	10:Cys	GCA	GCCCTGAGGTGATATTTCATGTTGACTTGCAAATTCAAAGGAACAGCTTCAATCCTGCCTGGGCTT	intergenic	-	FALSE	mtRNA lookalike within recognizable numtDNA
chr10:69589879-69593383	chr10	69593253	69593320	-	Infernal, tRNAscan-SE	63.4	93.9	7:Trp	TCA	AGAAATTAAGTAGAGTCTACCTACTAAGGGCTTTGAAGGCTCTTGGTCTAATTTAACCTAAATTTCT	intergenic	-	FALSE	mtRNA lookalike within recognizable numtDNA
chr10:69595235-69596450	chr10	69595277	69595345	-	Infernal, tRNAscan-SE	38.6	56.2	6:Met	CAT	AGTACAGAAAGGGTATAAATCAGCATTTTTGGGGTATGGACCCCATAGCTTATTTAGCTGACCTTACT	intergenic	-	FALSE	mtRNA lookalike within recognizable numtDNA
chr10:69595235-69596450	chr10	69595347	69595418	+	Infernal, tRNAscan-SE	34.6	59.6	5:Gln	TTG	aggatatggtatattaggtagcatggagaattttggattctcaggggtaggctcaactcctgtaattctag	intergenic	-	FALSE	mtRNA lookalike within recognizable numtDNA
chr10:69595235-69596450	chr10	69595416	69595484	-	Infernal, tRNAscan-SE	48.8	91.2	4:Ile	GAT	agAAATAAGAGGATTTAAACCTCTATTATTTATTCTATCAATGTAACTCTTTTATCGGACATATTTCT	intergenic	-	FALSE	mtRNA lookalike within recognizable numtDNA
chr10:79411226-79411293	chr10	79411247	79411293	-	tRNAscan-SE	NA	34.7	11:Tyr	NNN	GGTAAAAAGAGGCCTTGACCTCTGTCTTTAGATTTACAGTCTAATG	gene	ENSG00000165841	FALSE	nimtRNA
chr10:94763349-94763753	chr10	94763350	94763418	-	Infernal, tRNAscan-SE	36.2	56.2	17:His	GTG	GTAGATAAGAAGTTATAGACTTCAATTATTAGATCCACAAACTAATGTTTTAATTAAGCTATAGCTAC	gene	ENSG00000165841	FALSE	nimtRNA
chr10:94940228-94941121	chr10	94940229	94940296	-	Infernal	17.8	NA	17:His	NA	TAGAAAAGAAGTTATAGACTTCCATTTTTAGATCCACAAAGTACTGTTTTAATTATACTATAGCTAC	gene	ENSG00000138109	FALSE	nimtRNA
chr11:103402016-103411124	chr11	103406071	103406137	+	Infernal, tRNAscan-SE	47	80	8:Ala	TGC	AGGGCTTAGGTTAATTAAAGTGATTGATTTGCATTCAATTGATGCAGAATAGTCTTGCAGTCCTTA	gene	ENSG00000187240	FALSE	nimtRNA
chr11:103402016-103411124	chr11	103407380	103407444	-	Infernal, tRNAscan-SE	32.8	62.7	4:Ile	GAT	agAAATAAGAGGATTTAAACCTTGTTTACTCTATCAAAGTCATTCTTTTATCAGACATATTTAT	gene	ENSG00000187240	FALSE	nimtRNA
chr11:103402016-103411124	chr11	103411052	103411122	-	Infernal, tRNAscan-SE	56.2	73.8	1:Phe	GAA	GTTTATGGGGTTGTGCAAACCCATCTAGACATTTTCAGTGTCTTCCTTTAAATAATTAAGCTACATTAAC	gene	ENSG00000187240	FALSE	nimtRNA
chr11:103402016-103411124	chr11	103403423	103403490	-	Infernal, tRNAscan-SE	42.8	73.6	14:Lys	TTT	CACTGCAGAGAGGTGTAGACCCCTCAGTCTTTAACTTAAAAGGTTAAAGCTAAGTAGCTTTACAGTG	gene	ENSG00000187240	FALSE	nimtRNA
chr11:103402016-103411124	chr11	103407311	103407382	+	Infernal, tRNAscan-SE	37.4	64.2	5:Gln	TTG	aggacatcgcgtaataggtagcacagacaattttggattctcacgggtaggttcaattcctatagttctag	gene	ENSG00000187240	FALSE	nimtRNA
chr11:103402016-103411124	chr11	103405997	103406069	+	Infernal, tRNAscan-SE	41.5	79.7	9:Asn	GTT	AGATTGAAGCCAGTTGATTAGGATGTTTAGCTGTTAACTAAATTATCCTGGGTTTGAATTCCACCAATCTAG	gene	ENSG00000187240	FALSE	nimtRNA
chr11:103402016-103411124	chr11	103405849	103405914	+	Infernal, tRNAscan-SE	59.8	98.9	11:Tyr	ATA	GTAAAATGGCTGAGTAAGCATTAGACTATAAATCTAAAGACAGAGGTCAAGGCCTCTTTTTACCA	gene	ENSG00000187240	TRUE	nimtRNA
chr11:103402016-103411124	chr11	103404241	103404306	+	Infernal, tRNAscan-SE	34.5	64.9	12:Ser	AGA	aaattcatagaggttatgggattggctagaaaccagtttcaggaggttcgattccttcctttttG	gene	ENSG00000187240	FALSE	nimtRNA
chr11:103402016-103411124	chr11	103407242	103407309	-	Infernal, tRNAscan-SE	36.1	71.4	6:Met	CAT	AGTACAGGAAGGAGATAACCAGCATTTTCAGGGTATGGGCCTGATAGCTTATTTATCTGACCTTACT	gene	ENSG00000187240	FALSE	nimtRNA
chr11:103402016-103411124	chr11	103406147	103406214	-	Infernal, tRNAscan-SE	61.2	99.5	7:Trp	TCA	AGAAATTAAGTGTAATTTACTTACTAAGGGCTTTGAAGGCTCTTGGTCTTATTTAACCTAAATTTCT	gene	ENSG00000187240	FALSE	nimtRNA
chr11:103402016-103411124	chr11	103404168	103404235	-	Infernal, tRNAscan-SE	51.2	91	13:Asp	GTC	AAGACATACAGGGTTTAACCTATAACTTAACTTTGACAAAGTTATGTAATGATTTTACTAGTATCTT	gene	ENSG00000187240	FALSE	nimtRNA
chr11:103402016-103411124	chr11	103410034	103410102	-	Infernal, tRNAscan-SE	45.8	70.3	2:Val	TAC	CAAAGTGATCAGGTCATGATGAAATCTTCCAGGGGTAAGCTGGGTACTTTGGATTAAGCTACACTTTG	gene	ENSG00000187240	FALSE	nimtRNA
chr11:103402016-103411124	chr11	103405914	103405974	+	tRNAscan-SE	NA	45.6	10:Cys	GCG	GCCCTGAGGTGATTTCTCATGTTGAATTGCGAATTCAAAGGGGCAGCTTCAATCCGCCTT	gene	ENSG00000187240	FALSE	nimtRNA
chr11:103402016-103411124	chr11	103408379	103408448	-	Infernal, tRNAscan-SE	16.7	69.2	3:Leu	NNN	gttaagaagaggagttgaacctctgatttataaagttttatgcaattaccgggctctaccatcttaaAC	gene	ENSG00000187240	FALSE	nimtRNA
chr11:10507887-10510336	chr11	10509189	10509257	-	Infernal, tRNAscan-SE	53.2	88.6	2:Val	TAC	CAGAGCGGTCAAGTTGAGTTGAAATCTCCTAAGTGTAAGTTGGGTGCTTTGTGTTAAGCTACACTCTG	intergenic	-	FALSE	mtRNA lookalike within recognizable numtDNA
chr11:10507887-10510336	chr11	10510210	10510280	-	Infernal, tRNAscan-SE	52.1	71.2	1:Phe	GAA	GTTTATGGGGTGATATGAGCCCGTCGAAACATTTTCAGTGTATTGCTTTGGGGAAGTAAGCTACATAAAC	intergenic	-	FALSE	mtRNA lookalike within recognizable numtDNA
chr11:123003606-123003677	chr11	123003607	123003663	+	Infernal, tRNAscan-SE	31	54.3	20:Glu	TTC	AAATACAACGATGGTTTTTCATATCATTGGTCGTGGTTGTAGCCCGTGCGAGAATA	intergenic	-	FALSE	mtRNA lookalike within recognizable numtDNA
chr11:39766246-39767237	chr11	39766951	39767018	+	Infernal, tRNAscan-SE	44.8	92.4	13:Asp	GTC	AGATATTAGTAAAATTATTATATAACTTTGTCAAAGTTAATTTATAGGTTAAATCCTGTATGTCTTA	intergenic	-	FALSE	mtRNA lookalike within recognizable numtDNA
chr11:39766246-39767237	chr11	39766879	39766947	-	Infernal, tRNAscan-SE	48.4	86.9	12:Ser	TGA	gagaaaggaaggaatcaaacctccagaaactggtttcaagccaatcccataccctctatgactctctc	intergenic	-	FALSE	mtRNA lookalike within recognizable numtDNA
chr11:74567015-74567136	chr11	74567016	74567072	+	Infernal, tRNAscan-SE	66.1	96.7	22:Pro	TGG	TAATTAGAATTTCAGCTTTGGGTGTTGACGGTGAAGTGGGAATACTTCTTCCCTGA	gene	ENSG00000077514	FALSE	nimtRNA
chr11:81551574-81557335	chr11	81554036	81554106	+	Infernal, tRNAscan-SE	53.9	75.8	19:Leu	TAG	CTTTTAAAGAATTAGAGGTATCCATTGGTCTTAGGAAGCAAAAACATTGGTGTAACTCCAAATAAAAGTA	intergenic	-	FALSE	mtRNA lookalike within recognizable numtDNA
chr11:81551574-81557335	chr11	81551745	81551812	+	Infernal, tRNAscan-SE	50.9	77.7	15:Gly	TCC	CTCTTTTAGTATAAACAGTACCATTGACTTCCAATCAATTAGTTTCAATAGTATCCAAAAGAGAGTA	intergenic	-	FALSE	mtRNA lookalike within recognizable numtDNA
chr11:81551574-81557335	chr11	81552159	81552225	+	Infernal, tRNAscan-SE	20	50.4	16:Arg	TTG	GGTAGTTTAAGTCAAAATAAATAAATGATTTTGACTCATTAGATTATGATAGACCATATTTACCAA	intergenic	-	FALSE	mtRNA lookalike within recognizable numtDNA
chr11:81551574-81557335	chr11	81553977	81554035	+	Infernal, tRNAscan-SE	19.2	48.5	18:Ser	GCT	AGAAATTATGCAAGAACTGCTAACTCACGCCCCCATGCCTAACAACATGGCTTTCTCA	intergenic	-	FALSE	mtRNA lookalike within recognizable numtDNA
chr11:81551574-81557335	chr11	81556424	81556492	-	Infernal, tRNAscan-SE	41.2	97.6	20:Glu	TTC	ATTCCCACATGGACTATAACCATGACTAATGACATGAAAAATTATCATTGTACTTCAACTATAAGAAC	intergenic	-	FALSE	mtRNA lookalike within recognizable numtDNA
chr11:81551574-81557335	chr11	81553908	81553976	+	Infernal, tRNAscan-SE	36.1	71.7	17:His	GTG	TAGGTATCGTTTAACCAAAACATTAAATTGTGAACCTAATAATAGAAGCCTGCAGCTTCTTATCTACC	intergenic	-	FALSE	mtRNA lookalike within recognizable numtDNA
chr11:87814561-87816552	chr11	87816155	87816223	+	Infernal	27.8	NA	20:Glu	NA	TTAGTGTTCTTGAAGTACAATGATGGTTTTTCATACCATTAGTCATGGTTATAGTCCATGTAGCAATA	intergenic	-	FALSE	mtRNA lookalike within recognizable numtDNA
chr11:87814561-87816552	chr11	87814568	87814635	+	Infernal, tRNAscan-SE	67.6	101.4	22:Pro	TGG	AGGGAATAGTTTAAATAGAATTTCAGCTTTGGGTGTTGATGGTGAAGCAGGAATGCTTTTTCCCTGA	intergenic	-	FALSE	mtRNA lookalike within recognizable numtDNA
chr11:87814561-87816552	chr11	87814638	87814703	-	Infernal, tRNAscan-SE	50.6	76.7	21:Thr	TGT	GTCCTGGGGAGGAATTCTTCATTTCTGGTTTACAAGACCAGAGCATTGAATTATACTACAAGGGC	intergenic	-	FALSE	mtRNA lookalike within recognizable numtDNA
chr12:130315599-130315801	chr12	130315678	130315736	-	Infernal, tRNAscan-SE	27	66.1	18:Ser	GCT	GAGAAACCCATGTTGTTAGGCATGGGGGCATGAGTTAGCAGTTCTTCCATGCTTTCTC	intergenic	-	FALSE	mtRNA lookalike within recognizable numtDNA
chr12:130315599-130315801	chr12	130315607	130315677	-	Infernal, tRNAscan-SE	66.4	92.1	19:Leu	TAG	ACTTTTATTTGGAGTTGCACCAAAGTTTTTGGTTCCTAAGATCAACAGATGACTCTAATCCTTTAAAAGT	intergenic	-	FALSE	mtRNA lookalike within recognizable numtDNA
chr12:26572542-26572767	chr12	26572699	26572766	-	Infernal, tRNAscan-SE	49.5	82.2	7:Trp	TCA	AGAAATTAAGTATGGTTTCCTTACTTGGGGCTTTGAAGGTTCTTGGTCTGACTTAACCTAAATTTCT	gene	ENSG00000123104	FALSE	nimtRNA
chr12:26572542-26572767	chr12	26572545	26572617	+	Infernal, tRNAscan-SE	37.2	79.6	9:Asn	GTT	AGACTGAAGCCAGTTGACTAGGGTATTTAGCTGTTGGCTAAATTTTCGTGGGGTTGGATCCCACCAATCTAG	gene	ENSG00000123104	FALSE	nimtRNA
chr12:26572542-26572767	chr12	26572619	26572687	+	Infernal, tRNAscan-SE	46	87.4	8:Ala	TGC	AGGAGTTAGCTCAATTAAAGTGATTGATTTGCATTCAGTTGATGTAAGATAAGATCTTGCAGTCCTTA	gene	ENSG00000123104	FALSE	nimtRNA
chr12:31246708-31249238	chr12	31248227	31248295	-	Infernal, tRNAscan-SE	37.4	71.4	20:Glu	TTG	ATTCTTACATGGGATATAACCATAACTAATGACATCAAAAATCATTGTTGTGCTTCAACTCTAAGAAC	intergenic	-	FALSE	mtRNA lookalike within recognizable numtDNA
chr12:41698496-41700251	chr12	41699323	41699391	-	Infernal, tRNAscan-SE	63.8	112.8	4:Ile	GAT	agAAATAAGAGGGTTTAAACCTCTATTATTTACTCTATCAGAGTAACTCTTTTATCAGACATATTTCT	intergenic	-	FALSE	mtRNA lookalike within recognizable numtDNA
chr12:41698496-41700251	chr12	41699254	41699325	+	Infernal, tRNAscan-SE	37.4	55.6	5:Gln	TTT	aggatatgatgtattaggtagcatggagaatttttgattctcaggaatacactcaactcctataattctag	intergenic	-	FALSE	mtRNA lookalike within recognizable numtDNA
chr12:41698496-41700251	chr12	41699183	41699252	-	tRNAscan-SE	NA	32.2	6:Met	CAT	AGTGTGAGAAAGTGTATAAACCAAGATTTTTGGGATATGGACCCTATAGCTTATTTAGCTGACCTAACT	intergenic	-	FALSE	mtRNA lookalike within recognizable numtDNA
chr12:49817339-49817502	chr12	49817409	49817479	-	Infernal, tRNAscan-SE	47.1	88.1	5:Gln	TTG	tagaatataggaattgaacctacccctgagaatccaaaattctccatgctacctatcacaccacatccta	lncRNA	ENST00000480927	TRUE	nimtRNA
chr12:49817339-49817502	chr12	49817343	49817411	+	Infernal, tRNAscan-SE	48.2	71.3	4:Ile	GAT	gcaatacatctcacaaaagaattactttgatagagtaaacaatagaggttaaaatcctcttatttcta	lncRNA	ENST00000480927	FALSE	nimtRNA
chr12:7620315-7621677	chr12	7620464	7620529	-	Infernal, tRNAscan-SE	33.8	56.5	11:Tyr	ATA	GGTGAAAAGAGGTTTAATCTCTGTCTTTAGATTTATAGACTAATGCTCACTCAGCCATTTTTACC	intergenic	-	FALSE	mtRNA lookalike within recognizable numtDNA
chr12:7620315-7621677	chr12	7620398	7620463	-	Infernal, tRNAscan-SE	10.8	17.8	10:Cys	NNN	CCGCTGCAGAATTGAAGCTGCTCCTTTAACTTTGCAAATTCAGTGTGAAATTTCACCTCAGGACT	intergenic	-	FALSE	mtRNA lookalike within recognizable numtDNA
chr12:7626121-7626639	chr12	7626557	7626625	-	Infernal, tRNAscan-SE	26.8	64.9	8:Ala	TTC	AAGGACTGTAAAACTTTATCCCACATTAATTGAATGAAAATTAAACACTTTTATTAAGCTAAAACCTC	intergenic	-	FALSE	mtRNA lookalike within recognizable numtDNA
chr12:7626121-7626639	chr12	7626485	7626551	+	Infernal, tRNAscan-SE	39.4	53.6	7:Trp	TCA	GGAATTTAGGTTAGCCAGAACAACAACCCTCAAAGTCTTAAGCAAGTATATCATACTTAATTCCTG	intergenic	-	FALSE	mtRNA lookalike within recognizable numtDNA
chr13:36065491-36065696	chr13	36065544	36065612	+	Infernal, tRNAscan-SE	54.6	111.9	4:Ile	GAT	GAAATATGTCTGACAAAAGAATTACTTTGATAGAGTAAATAGTAGAGGTTTAAACCCTCTTATCTcta	gene	ENSG00000133083	FALSE	nimtRNA
chr13:36065491-36065696	chr13	36065610	36065681	-	Infernal, tRNAscan-SE	44.3	97.8	5:Gln	TTG	tagaactataggaattgaacctaaccctgagaatccaaaattctccatgctacctgtcacaccacatccta	gene	ENSG00000133083	FALSE	nimtRNA
chr13:68709372-68709904	chr13	68709445	68709502	-	Infernal, tRNAscan-SE	9.8	28	18:Ser	GCT	GGCAAAGGCATATTGCTAATTTGGAGACATGAATTAGCAATTCTTAGATACTTTCTC	intergenic	-	FALSE	mtRNA lookalike within recognizable numtDNA
chr13:68709372-68709904	chr13	68709376	68709444	-	Infernal, tRNAscan-SE	41.3	58.6	19:Leu	TAG	ACTGATATTTGGAATTGCACCAATTTTTTGGCTCCTAAGGCCAAGGTTTTCTTCTGTTCTATAAAAGT	intergenic	-	FALSE	mtRNA lookalike within recognizable numtDNA
chr13:68709372-68709904	chr13	68709509	68709566	-	Infernal, tRNAscan-SE	10.7	37.5	17:His	GTG	TAGAAGTTTCTAAAGTTCTATTATTAGATTCACAATCTAATCTTTATTTAAACTATA	intergenic	-	FALSE	mtRNA lookalike within recognizable numtDNA
chr13:84520230-84524123	chr13	84521655	84521725	+	Infernal, tRNAscan-SE	53.2	60.2	19:Leu	TAG	TTTTTAAAGGATAAGACTTATCTGTTGGTCTTAGGAACCCAAAACATTTGTGCAACTCCAAATAAAAGTA	intergenic	-	FALSE	mtRNA lookalike within recognizable numtDNA
chr13:84520230-84524123	chr13	84521596	84521654	+	Infernal, tRNAscan-SE	36.1	60.5	18:Ser	GCT	AGAAAGTATGAAAGGACTGCTAATTCATGCTCCCATATTTAACAATAAGGCTTTCTTA	intergenic	-	FALSE	mtRNA lookalike within recognizable numtDNA
chr13:84520230-84524123	chr13	84521527	84521595	+	Infernal, tRNAscan-SE	34.8	56	17:His	ATG	TAGCTGTAGTTTAATTAAAACATTCGACTATGGATCTAATAATAGAAGTCTATAACTTCTTACTTACC	intergenic	-	FALSE	mtRNA lookalike within recognizable numtDNA
chr13:95692541-95696513	chr13	95695710	95695775	+	Infernal, tRNAscan-SE	48.3	72.8	21:Thr	TCT	CCCTTGTAGTACAACTCAATACTCTGGTCTTCTAAACCAGAAATGGAGAGTCTCTCCCCAGGACA	gene	ENSG00000102580	FALSE	nimtRNA
chr13:95692541-95696513	chr13	95694496	95694564	-	Infernal, tRNAscan-SE	37.2	75.5	20:Glu	TTC	ATTCCCACATGGCTTGTAACCATGACTAATGATAGGAAAAATAATCATTGTACTTCAACTATAAGAAC	gene	ENSG00000102580	FALSE	nimtRNA
chr13:95692541-95696513	chr13	95695778	95695879	-	Infernal, tRNAscan-SE	30	33	22:Pro	TGG	CGGAGAAAAAGCATTCCCGCTTCACCGTCAACACTGCTTCACCATCAATACCGCTTCACCATCAACACCCAAAGCTGAAGTTGTAATTAAACTATTCTCTG	gene	ENSG00000102580	FALSE	nimtRNA
chr13:96697685-96697830	chr13	96697731	96697798	+	Infernal, tRNAscan-SE	37.3	81.7	13:Asp	GCC	AGATATTAGTAAAATTATTTCCTAACTTTGCCAAAGTTAAGTTATAAGTTAAACCCTGTATATCTTA	gene	ENSG00000185352	FALSE	nimtRNA
chr14_GL000009v2_random:444-1796	chr14_GL000009v2_random	593	651	-	Infernal	21.3	NA	11:Tyr	NA	GAGAGAAGCAGGATTGAAGCTGCTTCTTTGAATTTACAATTCAACATGAAAATCACCT	intergenic	-	FALSE	mtRNA lookalike within recognizable numtDNA
chr14_GL000009v2_random:444-1796	chr14_GL000009v2_random	479	540		Infernal	10.3	NA	8:Ala	NA	AGTAAGCTAAGTCCTTACTAAATTGATGAGACTTAAACCCATGAAAACTTAACAGCTAAAC	intergenic	-	FALSE	mtRNA lookalike within recognizable numtDNA
chr14_GL000009v2_random:444-1796	chr14_GL000009v2_random	497	565	-	Infernal, tRNAscan-SE	9.1	33.8	9:Asn	CTG	TAAATTGATGAGACTTAAACCCATGAAAACTTAACAGCTAAACTCCCTAGTCAACTGGTTTGAATCTA	intergenic	-	FALSE	mtRNA lookalike within recognizable numtDNA
chr14_GL000009v2_random:444-1796	chr14_GL000009v2_random	658	724	-	Infernal, tRNAscan-SE	39.9	61.2	11:Tyr	GTA	GGTAAAAACAGGCGTTGACCTCTGTTTTTAGATGTACAGTCTAATGCCCTACTCAGTCATTTTACC	intergenic	-	FALSE	mtRNA lookalike within recognizable numtDNA
chr14:32484098-32485118	chr14	32484812	32484877	+	Infernal, tRNAscan-SE	61.7	98.6	11:Tyr	GTA	GTAAAATGGCTGAGTGAAGCATTGGACTGTAAATCTAAAGACAGGGGCTAAGCCTCTTTTTACCA	gene	ENSG00000151320	FALSE	nimtRNA
chr14:32484098-32485118	chr14	32484974	32485044	+	Infernal, tRNAscan-SE	31.4	71.2	9:Asn	GTT	AGATTGAAGCGTTGATTAGGGTGTTTAGCTGTTAACTAAGTGTTTATGGGTTTAAGTCCAATTGATCTAG	gene	ENSG00000151320	FALSE	nimtRNA
chr14:32484098-32485118	chr14	32485046	32485114	+	Infernal, tRNAscan-SE	47.8	108.2	8:Ala	TGC	AGGGCTTAGCTTAATTAAAGTGGCTGATTTGCGTTCAGTTGATGCAGAGTGGGGTTTTGCAGTCCTTA	gene	ENSG00000151320	FALSE	nimtRNA
chr14:32484098-32485118	chr14	32484877	32484942	+	Infernal, tRNAscan-SE	38.9	89.2	10:Cys	GCA	GCTCTGAGGTGATTTTCATATTGAATTGCAAATTCGAAGAAGCAGCTTCAAACCTGGCGGGGCTT	gene	ENSG00000151320	FALSE	nimtRNA
chr14:51587357-51587768	chr14	51587695	51587765	-	Infernal, tRNAscan-SE	50.5	75.7	1:Phe	GAA	GTTTATGGGGTTGTGCAGACCCATCTAGACATTTTCAGTGTTTTGCTTTGAATAGTTAAGCTGCATTAAC	lncRNA	ENST00000556137	FALSE	nimtRNA
chr14:83587325-83589113	chr14	83589041	83589111	-	Infernal, tRNAscan-SE	53.5	77	1:Phe	GAA	GTTTATGGAATTGTGTAAACCCATCTAGACATTTTCAGTGTCTTGCTTTGAATAATTAAGCTACATTAAC	intergenic	-	FALSE	mtRNA lookalike within recognizable numtDNA
chr14:83587325-83589113	chr14	83588031	83588099	-	Infernal, tRNAscan-SE	45.8	57.2	2:Val	TAC	CAAAGTGATCAGGTCATGATGAAATTTTCCAGGTGTAAGCCGGATGCCTTGGGTTAAGCTACACTTTA	intergenic	-	FALSE	mtRNA lookalike within recognizable numtDNA
chr14:84171313-84172840	chr14	84172756	84172830	+	Infernal, tRNAscan-SE	28.3	77	3:Leu	TAA	ttaagatgacagagcctggcaattgcgtaaaacttaaaactttataatcagaggttcaacttctgctcttaaca	intergenic	-	FALSE	mtRNA lookalike within recognizable numtDNA
chr14:84172843-84177082	chr14	84173677	84173735	+	Infernal, tRNAscan-SE	16.4	56.3	18:Ser	GCT	AGAAAGTATGTAAGAACTGCTAACTCATGCCCCCATGCCTAACAACATGGTTCTCTCA	intergenic	-	FALSE	mtRNA lookalike within recognizable numtDNA
chr14:84172843-84177082	chr14	84176344	84176412	-	Infernal, tRNAscan-SE	45.8	108	20:Glu	TTC	ATTCCCACATGGACTATAACCATGACTAATGACACGAAAAATCATCATTGTATTTCAACTATAAGAAC	intergenic	-	FALSE	mtRNA lookalike within recognizable numtDNA
chr14:84172843-84177082	chr14	84173614	84173673	+	Infernal, tRNAscan-SE	34.9	66.7	17:His	TTG	ATAGTTTAACAAAATATTAGATTTTGGATCTAATAATAGAAGCCTGCAACTTCTTATAT	intergenic	-	FALSE	mtRNA lookalike within recognizable numtDNA
chr14:84172843-84177082	chr14	84173736	84173804	+	Infernal, tRNAscan-SE	49	78.1	19:Leu	TAG	CTTTTAAAGGATTAGAGTTATCCATTGGTCTTAGGAACCAAAAACATTGGTGCTCCAAATAAAATGTT	intergenic	-	FALSE	mtRNA lookalike within recognizable numtDNA
chr15:40133770-40135214	chr15	40134692	40134760	-	Infernal, tRNAscan-SE	50.5	80.9	17:His	GTG	GGAAATAAGAAGTTGAAGGCTTCTATTATTAGACCCACAATCTAACGTTTTGATTAAACTATATTTAC	pseudogene; exon	ENSG00000259239; ENST00000559747; ENSE00002570395	FALSE	nimtRNA
chr15:40133770-40135214	chr15	40134633	40134690	-	tRNAscan-SE	NA	38.5	18:Ser	ACT	GAGAAAGCCGTGTTGTTAGGCATGGGGGCCTGAGTTAGTAGTTCTTACGTACTTTCC	pseudogene; exon	ENSG00000259239; ENST00000559747; ENSE00002570395	FALSE	nimtRNA
chr15:40133770-40135214	chr15	40134562	40134632	-	Infernal, tRNAscan-SE	62.7	100.7	19:Leu	TAG	ACTTTTATTTGGAATTGCACAAATATTTTTGGTTCCTAAGACCAATGGATAACTCTCATCCTCTAAAAGT	pseudogene; exon	ENSG00000259239; ENST00000559747; ENSE00002570395	FALSE	nimtRNA
chr15:58150279-58156192	chr15	58156067	58156133	+	Infernal, tRNAscan-SE	45.1	58.5	21:Thr	TGT	CCCTTGTAGTATAACTCAATGCTCCGGTCTTGTAAACCAGAAATGGGGAATTCCCTCTCCAGGACA	lncRNA	ENST00000559297	FALSE	nimtRNA
chr15:58150279-58156192	chr15	58150966	58151032	+	Infernal, tRNAscan-SE	45.6	81.9	16:Arg	TCG	GGTAGATAGTTTAAGTTAAAATAAATGATTTCGACTCATTAGATTATGATAGACTATATTTACCAA	lncRNA	ENST00000559297	FALSE	nimtRNA
chr15:58150279-58156192	chr15	58152579	58152648	+	tRNAscan-SE	NA	25.9	18:Ser	GCT	AGAAAGTATGCAAGAACTGCTAACTCATGCTCTTATTATACCACTATTATAAAAACACTAGTTCCCTTA	lncRNA	ENST00000559297	FALSE	nimtRNA
chr15:58150279-58156192	chr15	58150567	58150634	+	Infernal, tRNAscan-SE	55.9	83.3	15:Gly	TCC	CTCTTTTAGTATAAGCAATACCATTGACTTCCAATCAATAAGCTTTGATAATATTTGAAAAAGAGTA	lncRNA	ENST00000559297	FALSE	nimtRNA
chr15:58150279-58156192	chr15	58156136	58156192	-	Infernal, tRNAscan-SE	46.8	68.3	22:Pro	NNN	CAGGGAAAAAGCACTTCTGCTTCACTGTCAACACCCAAGCTGAAATTCTAATTAAA	lncRNA	ENST00000559297	FALSE	nimtRNA
chr15:58150279-58156192	chr15	58152510	58152578	+	Infernal, tRNAscan-SE	41.4	79.2	17:His	GTG	TAAATATAGTATAACCAAAACATTAGATTGTGGATCTAATAACAGAAGTCTGAAACTTCTTATCTACT	lncRNA	ENST00000559297	FALSE	nimtRNA
chr15:58150279-58156192	chr15	58154887	58154955	-	Infernal, tRNAscan-SE	51.3	108.1	20:Glu	TTC	ATTCCTACATGGACTATAACCATGACTAATGGTATGAAAAACCATCATTGTATTTCAACTATAAGAAC	lncRNA	ENST00000559297	FALSE	nimtRNA
chr16:10718343-10725334	chr16	10723356	10723422	-	Infernal, tRNAscan-SE	34	73.1	16:Arg	TTG	TAGTAAATATGGTCTATCATAATCTAATGAGTCAAAATCATTTATTTTAACTTAAACTATTTATCA	intergenic	-	FALSE	mtRNA lookalike within recognizable numtDNA
chr16:10718343-10725334	chr16	10723770	10723831	-	Infernal, tRNAscan-SE	32	47.5	15:Gly	TTC	ACTCTTTTTCAGATCTTATCGAAACTAATTGATTGAAAGTCAATGCTTATACTAAAAGAGT	intergenic	-	FALSE	mtRNA lookalike within recognizable numtDNA
chr16:10718343-10725334	chr16	10718559	10718625	-	Infernal, tRNAscan-SE	48.8	62	21:Thr	TGT	GTCCTGGGAAGGGAATCCTCCATTTCTGGTTTACAAGACCAGAGTATTGAATTATACTATAAGGGT	intergenic	-	FALSE	mtRNA lookalike within recognizable numtDNA
chr16:10718343-10725334	chr16	10721625	10721693	-	Infernal, tRNAscan-SE	38.3	90	17:His	ATG	GTAGATAAGAAGTTGCGGGCTTCTATTGTTAGATTCATAGTCTAATGTTTTGGTTAAACTATATTTAC	intergenic	-	FALSE	mtRNA lookalike within recognizable numtDNA
chr16:10718343-10725334	chr16	10721566	10721624	-	Infernal, tRNAscan-SE	19	28.1	18:Ser	GCT	GAGAACGCAATGTTGTGAGACACAGGGGCATGACTTAGCAGTTCATGCATACTTTCTC	intergenic	-	FALSE	mtRNA lookalike within recognizable numtDNA
chr16:10718343-10725334	chr16	10721495	10721565	-	Infernal, tRNAscan-SE	67.9	101.1	19:Leu	CAG	ACTTTTATTTGGAGTTGCACCGATGTTTTTGGTTCCTGAGACCAATGGATAACTCTTATCCTTTAAAAGT	intergenic	-	FALSE	mtRNA lookalike within recognizable numtDNA
chr16:10718343-10725334	chr16	10718489	10718556	+	Infernal, tRNAscan-SE	42	50.4	22:Pro	TGG	ATGGAAGAGTTTAATTAGAATTTCAGTTTTGGGTGTTGACGGTGAAGTGGGAATGCTTTTTGCCTGA	intergenic	-	FALSE	mtRNA lookalike within recognizable numtDNA
chr16:10718343-10725334	chr16	10719767	10719835	+	Infernal, tRNAscan-SE	24.5	48.2	20:Glu	TTC	TTCTTATAGATGAAGTGCAATGACGGTTTTTCATACCATTGGTCATCATTATAGTCCATGTAGGAATA	intergenic	-	FALSE	mtRNA lookalike within recognizable numtDNA
chr16:20720993-20722422	chr16	20722285	20722355	-	Infernal, tRNAscan-SE	59.7	95	19:Leu	TAG	ACTTTTATTTGGAGTTGCAACAATGTTTTTGGTTCCTAAGACCAACTGATGACTCTTATCCTTTAAAAGT	lncRNA	ENST00000501740	FALSE	nimtRNA
chr16:20720993-20722422	chr16	20722356	20722411	-	tRNAscan-SE	NA	45.5	18:Ser	GCT	GAGAAAGCCATGTTATTAAACATGGTGGCATGAGTTAGCAGTTCTAGCACACTTT	lncRNA	ENST00000501740	FALSE	nimtRNA
chr16:3367483-3369297	chr16	3367584	3367651	-	Infernal, tRNAscan-SE	43.6	75.8	13:Asp	GTC	AAGACATACAGGGTTTATCCTATATCTTAACTTTGACAAAGTTATGTAATGATTTTACTAATATCga	lncRNA	ENST00000576906	FALSE	nimtRNA
chr16:3367483-3369297	chr16	3367650	3367714	+	Infernal, tRNAscan-SE	30.7	52.1	12:Ser	TGA	agaaagtcatacaggttatgggattggcttgaaatcagtttctggaggttcaattcctttttcG	lncRNA	ENST00000576906	FALSE	nimtRNA
chr16:3369598-3371388	chr16	3369882	3369950	-	Infernal, tRNAscan-SE	45	71.5	4:Ile	GAT	agAAATGAGAGGATTTAAACCTTTATTGTTTACTCTATCAAAGTAATTCTTGTGTCGGACATATTTCC	lncRNA	ENST00000576906	FALSE	nimtRNA
chr16:3369598-3371388	chr16	3369744	3369811	-	Infernal, tRNAscan-SE	48.5	26.9	6:Met	CAT	AGTACAGTAAGGGTATAACTAACATTTTTGGAGTATGAGCCCGATAGCTTAGTTAGCCAACCTTACT	lncRNA	ENST00000576906	FALSE	nimtRNA
chr16:3369598-3371388	chr16	3370908	3370983	-	Infernal, tRNAscan-SE	22.9	75.7	3:Leu	TAA	gttaagaagaggagttgaacctctgattttaaagttttaagtcttaggtaattgccggggtctgccatcttaaAC	lncRNA	ENST00000576906	FALSE	nimtRNA
chr16:3369598-3371388	chr16	3369813	3369884	+	Infernal, tRNAscan-SE	52.3	88.7	5:Gln	TTG	aggacttggtgtaatgggtagcacagagaattttggattctcaggggtgggttcaattcctttcgtcctag	lncRNA	ENST00000576906	TRUE	nimtRNA
chr16:69358659-69358896	chr16	69358680	69358738	+	Infernal, tRNAscan-SE	28.8	55.6	18:Ser	GCT	AGAAAGTATCTGACAACTGCTAACTCATGTCCCCATGTCTAACAACATGGCTTTCTCA	gene	ENSG00000132604	FALSE	nimtRNA
chr16:69358659-69358896	chr16	69358739	69358809	+	Infernal, tRNAscan-SE	59.4	84.8	19:Leu	TAG	CTTTTAAAGGACTAGAGTCATCCACTGGACTTAGGAACCAAAAACATTGGTGCAACTCCAAATAAAAGTA	gene	ENSG00000132604	FALSE	nimtRNA
chr16:82120489-82122609	chr16	82121774	82121842	+	Infernal, tRNAscan-SE	40.6	96.3	20:Glu	TTC	TTCTTATAGTTGAAGTACAACGATGAGTTTTCATGTCATTAGTCACGGTTATAGTCCATGTGGGAATA	lncRNA	ENST00000567021	FALSE	nimtRNA
chr16:82120489-82122609	chr16	82120495	82120562	+	Infernal, tRNAscan-SE	47	51.2	22:Pro	TGG	AGGGAACAGTTTAATTAGAATTTCAGCTTTGGGTGTGGACAATGAAATGGGAATGCTTTTTCCCTGA	lncRNA	ENST00000567021	FALSE	nimtRNA
chr16:82120489-82122609	chr16	82120564	82120630	-	Infernal, tRNAscan-SE	64.4	96.3	21:Thr	TGT	GTCCTGGGGAGGGAATTCTCCATTTCTGGTTTACAAGACCAGAGTATTGAATTATACTACAAGGAC	lncRNA	ENST00000567021	FALSE	nimtRNA
chr17:19598559-19600074	chr17	19599585	19599653	+	Infernal, tRNAscan-SE	46.5	68.5	2:Val	TTC	AAAGTGTAGCTTAACCCAAAGCATCCGGCTTTCATCCGGAAAATTTCATCACGACCTGATCACTTTGA	intergenic	-	FALSE	mtRNA lookalike within recognizable numtDNA
chr17:19598559-19600074	chr17	19598561	19598631	+	Infernal, tRNAscan-SE	61.1	84.5	1:Phe	GAA	TTAATGTAGCTTAATTATTCAAAGCAAGACACTGAAAATGTCTAGATGGGTCTGCACATCCCCATAAACA	intergenic	-	FALSE	nimtRNA
chr17:19600386-19604173	chr17	19603208	19603276	+	Infernal, tRNAscan-SE	60.1	116.5	4:Ile	GAT	GAAATATGTCTGACAAAAGAATTACTTTGATAGAGTAAATAATAGAGGTTAAAATCCTCTTATTTcta	intergenic	-	FALSE	mtRNA lookalike within recognizable numtDNA
chr17:19600386-19604173	chr17	19603347	19603414	+	Infernal, tRNAscan-SE	43.7	108.3	6:Met	CAT	GTAAGGTCAGCTAAATAAGCTATCGGGCCCATACCCCAAAAATGTTGGTCATACCCTTCCCATACTA	intergenic	-	FALSE	mtRNA lookalike within recognizable numtDNA
chr17:19600386-19604173	chr17	19601840	19601898	+	Infernal, tRNAscan-SE	11	32.5	3:Leu	TAA	ttaagatggcagagcccagcaattgcataaaacttaaaactttatttatttatttatt	exon	ENST00000607661: ENSE00002709880	FALSE	nimtRNA
chr17:19600386-19604173	chr17	19603274	19603345	-	Infernal, tRNAscan-SE	37	87	5:Gln	TTG	tagaactataggaattgaacctacccctgataatccaaaattctccatgccacctattacaccacatccta	pseudogene; exon	ENSG00000242752; ENST00000467595	FALSE	nimtRNA
chr17:19604475-19605933	chr17	19605301	19605367	-	Infernal, tRNAscan-SE	54	103.7	10:Cys	GCA	AGCCCTGGCAGGATTGAAGCTGCTCCTTTGAATTTGCAATTCAACATGAGAAATCACTTCAGGGCT	intergenic	-	FALSE	mtRNA lookalike within recognizable numtDNA
chr17:19604475-19605933	chr17	19605195	19605267	-	Infernal, tRNAscan-SE	38.2	70.8	9:Asn	GTT	TAGGCTGGTGGAATTCAAACCCACGAAAATTTAGCTAACATCTAAACACCCTAATCAATTGGCTTCAATCTA	intergenic	-	FALSE	mtRNA lookalike within recognizable numtDNA
chr17:19604475-19605933	chr17	19605126	19605193	-	Infernal, tRNAscan-SE	28.4	59.6	8:Ala	TGC	AAGGACTGCAAGACTCTCTTCTGCATCATTGAACGCAAATCAACCACTTTAATGAAGCTAAGCCCTG	intergenic	-	FALSE	mtRNA lookalike within recognizable numtDNA
chr17:19604475-19605933	chr17	19605049	19605116	+	Infernal, tRNAscan-SE	61.9	81.3	7:Trp	TCA	GAAATTTAGGTTAAATAAGACTAAGGGCCTTCAAAGTCCTTAGTAAGTAAACTATACTTAATTTCTG	intergenic	-	FALSE	mtRNA lookalike within recognizable numtDNA
chr17:19604475-19605933	chr17	19605367	19605432	-	Infernal, tRNAscan-SE	57.7	95.7	11:Tyr	GTA	GGTAAAAAGAGGTCTTGACCTCTGTCTTTAGATTTACAGTCTCATGCTTACTCAGCCATTTTACC	intergenic	-	TRUE	mtRNA lookalike within recognizable numtDNA
chr17:22519195-22532515	chr17	22520717	22520782	+	Infernal, tRNAscan-SE	61.9	81.9	21:Thr	TGT	CCCTTGTAGTATAAACCAATATATTGGTCTTGTAAACCAGAAATGGAGACTCTCTCCCAAGGACA	intergenic	-	FALSE	mtRNA lookalike within recognizable numtDNA
chr17:22519195-22532515	chr17	22522039	22522109	+	Infernal, tRNAscan-SE	58.7	73.9	1:Phe	GAA	TCTATGTAGCTTAATGACCCAAAGCAAGACACTGAAAATATCTAGATGGGCCTACACTGCCCCATAGACA	intergenic	-	FALSE	mtRNA lookalike within recognizable numtDNA
chr17:22519195-22532515	chr17	22527011	22527079	-	Infernal, tRNAscan-SE	50.9	105.9	8:Ala	TGC	AAGGACTGCAAAACCCTACTTTGCATCTACTGAACGCAAATCAGCCACTTTAATTAAGCTAAGCCCTT	intergenic	-	FALSE	mtRNA lookalike within recognizable numtDNA
chr17:22519195-22532515	chr17	22531395	22531462	+	Infernal, tRNAscan-SE	53.1	83	15:Gly	TCC	CTCTTTTAGTATAGACAGTACCACTGACTTCCAATTAACTAGTTTCGATAACACTCGAAAAAGAGTA	intergenic	-	FALSE	mtRNA lookalike within recognizable numtDNA
chr17:22519195-22532515	chr17	22528925	22528992	+	Infernal, tRNAscan-SE	47.7	92.9	13:Asp	GTC	AGATATTAGGAAAACTATTTCATAACTTCGTCAAAGTTAAGTTACAGGTTAAACCCCGTATATCTTA	pseudogene; exon	ENSG00000240103; ENST00000463573: ENSE00001914656	FALSE	nimtRNA
chr17:22519195-22532515	chr17	22527081	22527153	-	Infernal, tRNAscan-SE	40.5	90.2	9:Asn	GTT	TAGATCAATGGGACTTAAACCCACAAAAATTTGGTTAACAGCTAAATACCTTAATCAACTGGCTTCAATCTA	intergenic	-	FALSE	mtRNA lookalike within recognizable numtDNA
chr17:22519195-22532515	chr17	22531808	22531875	+	Infernal, tRNAscan-SE	24.2	36.7	16:Arg	TTG	GGTAAGTAGTTTAACAGACAAAAACAATGATTTTGACTTGTTAGATTATGATAGTCATACTTACAAA	intergenic	-	FALSE	mtRNA lookalike within recognizable numtDNA
chr17:22519195-22532515	chr17	22523030	22523098	+	Infernal, tRNAscan-SE	57.4	82.1	2:Val	TAC	AAGGTGTAGCTTAACATAAAGCACCCTGCTTACACCTGGGAGATTTCAATTTAATTTGACCACCCTGA	intergenic	-	FALSE	mtRNA lookalike within recognizable numtDNA
chr17:22519195-22532515	chr17	22526935	22527003	+	Infernal, tRNAscan-SE	41.5	67.7	7:Trp	TCA	TAAATTTATGTTAAACGCAGACTAAGAGCCTTCAAAGCCCTTAGTAAGTTAATAATACTTAATTTCTG	intergenic	-	FALSE	mtRNA lookalike within recognizable numtDNA
chr17:22519195-22532515	chr17	22525758	22525829	-	Infernal, tRNAscan-SE	44.2	74.8	5:Gln	TTG	taggaccataggaattgaacctatccctgagaatccaaaattctccgtgccacgtgtcacaccctatcctG	intergenic	-	FALSE	mtRNA lookalike within recognizable numtDNA
chr17:22519195-22532515	chr17	22529700	22529769	+	Infernal, tRNAscan-SE	48.9	78.7	14:Lys	TTT	ACTGTAGAGCTGACCCAGCATTAACCTTTTAAGTTAAAGACTAAGAGAATCGCTATCTCTTTACAGTGA	intergenic	-	FALSE	mtRNA lookalike within recognizable numtDNA
chr17:22519195-22532515	chr17	22527186	22527251	-	Infernal, tRNAscan-SE	42.6	85.1	10:Cys	GCA	AGCCCAGGCAGGATTGAAGCTGCTTCTTTGAATTTGCAATTCAACATGAAAGGCACCTCAGGGCT	intergenic	-	FALSE	mtRNA lookalike within recognizable numtDNA
chr17:22519195-22532515	chr17	22525692	22525760	+	Infernal, tRNAscan-SE	58.8	108.5	4:Ile	GAT	GAAATATGTCTGACAAAAGAGTGACTTTGATAGAGTAAATAATAGAGGTTTGAATCCTCTTATTTcta	intergenic	-	FALSE	mtRNA lookalike within recognizable numtDNA
chr17:22519195-22532515	chr17	22524659	22524733	+	Infernal, tRNAscan-SE	38.2	101.4	3:Leu	TAA	ttaagatggcagaccccagcaattgcataaaatttaaaactttacaaccagaggttcaacccctcttcttaaca	ncRNA; lncRNA	ENSG00000243655; ENST00000483901	FALSE	nimtRNA
chr17:22519195-22532515	chr17	22528853	22528921	-	Infernal, tRNAscan-SE	52.7	100.4	12:Ser	TGA	Aaaaaaggaaggaattgaacctcctaaggctggtttcaagccagcctcataacccctatgactttttc	pseudogene; exon	ENSG00000241225; ENST00000481618: ENSE00001849934	FALSE	nimtRNA
chr17:22519195-22532515	chr17	22527251	22527306	-	Infernal, tRNAscan-SE	45.5	62.7	11:Tyr	GTA	GGTAAAAAGAGAGTTTTTAGATTTACAGTCTAATGCTTTGCTCAGCCATCTTACC	intergenic	-	FALSE	mtRNA lookalike within recognizable numtDNA
chr17:22519195-22532515	chr17	22519505	22519573	-	Infernal, tRNAscan-SE	24.6	52.2	20:Glu	CTC	AATCCCACATGGATTACAACCACGACCAATGATATGAGAAACCATCATTTTATTTCGACTATAAGAAC	intergenic	-	FALSE	mtRNA lookalike within recognizable numtDNA
chr17:22519195-22532515	chr17	22525831	22525898	+	Infernal, tRNAscan-SE	44.1	106.7	6:Met	CAT	GTAAGGTCAGCTAAATAAGCTATCAGGCCCATACCCAGAAAATGTTGGTTATATCCTTCCCGTACTA	intergenic	-	FALSE	mtRNA lookalike within recognizable numtDNA
chr17:22519195-22532515	chr17	22520785	22520852	-	Infernal, tRNAscan-SE	60.7	87.6	22:Pro	TGG	CAGAGAAAAAGTACTTGACTTCACCATCAGCACCCAAAGCTAAGATTCTAATTTAAACTACTCTCTG	intergenic	-	FALSE	mtRNA lookalike within recognizable numtDNA
chr17:68938714-68939208	chr17	68938836	68938900	+	Infernal, tRNAscan-SE	24.7	20.1	15:Gly	TTC	TTCTTTTAGTATTAGCGTAGTTGGCTTTCAATCAGTTAGGTTTGGTATAATCCAAAACAGAATA	lncRNA	ENST00000585850	FALSE	nimtRNA
chr19:12095431-12096334	chr19	12096088	12096147	-	Infernal, tRNAscan-SE	31.9	36.3	6:Met	CAT	AGGAAGGATATAAACATTTTCAAGGTATGGGCTGGGTAGCTTATTTAGCTTACCCTACT	pseudogene	ENSG00000214189	FALSE	nimtRNA
chr19:12095431-12096334	chr19	12096218	12096284	-	Infernal, tRNAscan-SE	25.9	29.9	4:Ile	AAT	agTAATAAGAGGGTTTAAACCTCTATAATTTATTATATTAAAGTAACCATTCTATCATACATATTT	pseudogene	ENSG00000214189	FALSE	nimtRNA
chr19:12095431-12096334	chr19	12096149	12096220	+	Infernal, tRNAscan-SE	32.9	36	5:Gln	TGG	aggatatggtgtcctaggtaccatggagaatctggaattctcaggagtgggttcagttcctacagttctag	pseudogene	ENSG00000214189	FALSE	nimtRNA
chr19:37572629-37575104	chr19	37572694	37572762	+	Infernal, tRNAscan-SE	49.8	69.4	19:Leu	TAG	CTTTTAAAGGTTAGAAGTAATCTGTTGGCCTTAGGAGCCAAAAATTGGTGCAACTTCAAATAAAATTA	lncRNA	ENST00000591177	FALSE	nimtRNA
chr19:37572629-37575104	chr19	37572635	37572693	+	Infernal, tRNAscan-SE	23.9	60.2	18:Ser	GCT	AGAAAGTATGCAAGAACTGCTAACTCATGCCTCCATATATAACAATGTGGCTTTCTGA	lncRNA	ENST00000591177	FALSE	nimtRNA
chr19:37576251-37577729	chr19	37577304	37577364	+	Infernal, tRNAscan-SE	23.6	23.6	2:Val	TAC	AAAGTGTTTATTAAAACCAGCCTACATCTGGAAGGTTTCATATTGATTTGACCACTTTGA	ncRNA	ENSG00000267470	FALSE	nimtRNA
chr19:56921994-56922611	chr19	56922350	56922420	+	Infernal, tRNAscan-SE	58.7	79.9	19:Leu	AAG	CTTTTAAAGGATTAGAGTTAACCATTGGTCTAAGGAACCAAAAACACTGGTGCAACTCCAAATAAAAGTA	intergenic	-	FALSE	mtRNA lookalike within recognizable numtDNA
chr19:56921994-56922611	chr19	56922222	56922290	+	Infernal, tRNAscan-SE	39.7	77.5	17:His	GTG	TTGTTATAGTTTAACCAAAACATTAGATCGTGGATCTAATAACAGAAGTCTACAATTTCTTATCTACC	intergenic	-	FALSE	mtRNA lookalike within recognizable numtDNA
chr19:56921994-56922611	chr19	56922291	56922349	+	Infernal, tRNAscan-SE	13.4	47.9	18:Ser	GGT	AGAAAGTATGCAAGAACTGGTAACTCATGCCCCAATATATAACAATATGGCATTCTCA	intergenic	-	FALSE	mtRNA lookalike within recognizable numtDNA
chr2:116751172-116752369	chr2	116751613	116751679	+	Infernal, tRNAscan-SE	39.4	65	21:Thr	TGT	CCCTTGTATTACAATTCAATACTGTGGTCTTGTAAACCAGAAATGGAGAATCCCCTCCCCAGGACA	intergenic	-	FALSE	mtRNA lookalike within recognizable numtDNA
chr2:116751172-116752369	chr2	116751682	116751749	-	Infernal, tRNAscan-SE	48.3	50.1	22:Pro	TGG	CAAGGGAAAAGCATTCCCGCTTCATCCTCAACACCCATGGCTGAAATTCTAATTAAACTACACCCTG	intergenic	-	FALSE	mtRNA lookalike within recognizable numtDNA
chr2:117021193-117027027	chr2	117021194	117021264	+	Infernal, tRNAscan-SE	31.9	33.4	1:Phe	GAA	TTAATGGATGTTAATTATTCAAAGCAAGACACTGAAAATGTCTAGTTGGGTCCACACCACCCGATGAACA	intergenic	-	FALSE	mtRNA lookalike within recognizable numtDNA
chr2:117021193-117027027	chr2	117024933	117025004	-	Infernal, tRNAscan-SE	43.1	89.5	5:Gln	TTG	tagaactataggaattgaacctacccctgagaattcaaaattctccattctacctattacaccatgtccta	intergenic	-	TRUE	mtRNA lookalike within recognizable numtDNA
chr2:117021193-117027027	chr2	117026369	117026435	-	Infernal, tRNAscan-SE	35.5	70.5	10:Cys	GCA	AGCCCCGGCAGGATAGAAGCTGCTCCTTTAAATTTGCAACTCAACATGAGAAATCACCTCAGCGCT	intergenic	-	FALSE	mtRNA lookalike within recognizable numtDNA
chr2:117021193-117027027	chr2	117023841	117023915	+	Infernal, tRNAscan-SE	39.7	108.7	3:Leu	TAA	ttaagatggcagagcccagcaattgcataaatcttaaaactttataatcagaggttcgactcctcttcttaaca	intergenic	-	FALSE	mtRNA lookalike within recognizable numtDNA
chr2:117021193-117027027	chr2	117022214	117022282	+	Infernal, tRNAscan-SE	42.9	53	2:Val	TAT	AAAATGTAGCTTAACTCAAAGCATCCGGCTTATACCCAGAATATTTCAGCATGACCTGATCAATTTGA	intergenic	-	FALSE	mtRNA lookalike within recognizable numtDNA
chr2:117021193-117027027	chr2	117024867	117024935	+	Infernal, tRNAscan-SE	56.9	111.9	4:Ile	GAT	GAAATATGTCTGACAAAAGAATTACTTTGATAGAGTAAATAATAGAGATTAAATTCCTCTTATTTcta	intergenic	-	FALSE	mtRNA lookalike within recognizable numtDNA
chr2:117021193-117027027	chr2	117026194	117026262	-	Infernal, tRNAscan-SE	26.4	54.9	8:Ala	TGC	GAGGACTGCAAGACTCTATTCTGCATCAATTGAACGCAAACCAAGCATTTTAATTGAGCTAAGCCCTT	intergenic	-	FALSE	mtRNA lookalike within recognizable numtDNA
chr2:117021193-117027027	chr2	117025006	117025073	+	Infernal, tRNAscan-SE	16.3	59.4	6:Met	CAT	GTAAGGTCACCTAAATAAACCATCAGACCCATACCCTGAAAATGTTGGTTACACCCTTCCCATACTA	intergenic	-	FALSE	mtRNA lookalike within recognizable numtDNA
chr2:117021193-117027027	chr2	117026117	117026184	+	Infernal, tRNAscan-SE	65.6	99.6	7:Trp	TCA	GAAATTTAGGTTAAATAAGACCAAGGGCCTTCAAAGCCCTTAGTAAGTAAGTCACACTTAATTTCTG	intergenic	-	FALSE	mtRNA lookalike within recognizable numtDNA
chr2:117021193-117027027	chr2	117026264	117026336	-	Infernal, tRNAscan-SE	43.8	93.8	9:Asn	GTT	TAGATTGGTGGAATTCAAACCCATGAAAATTTAGTTAACAGCTAAACACCCTAATCAACTGGCTTCAACCTA	intergenic	-	FALSE	mtRNA lookalike within recognizable numtDNA
chr2:117021193-117027027	chr2	117026435	117026500	-	Infernal, tRNAscan-SE	53.4	75.7	11:Tyr	GTA	GGTAAAAGGAGGCCTTGACCTCCATCTTTTGATTTACAGTCTAACGCTTACTCAGTCATTTTACC	intergenic	-	FALSE	mtRNA lookalike within recognizable numtDNA
chr2:120212661-120215600	chr2	120215060	120215118	+	Infernal, tRNAscan-SE	13.1	23.1	18:Ser	GCT	AGAAATTACGCAAGGACAGCTAACTTGTGCCCCCATGCCTAACAACATGGCTTTCTCA	ncRNA; lncRNA	ENSG00000224789; ENST00000455707	FALSE	nimtRNA
chr2:120212661-120215600	chr2	120212867	120212934	+	Infernal, tRNAscan-SE	43.8	57.5	15:Gly	TCC	CTCTTTTAGTATAAATAGTACCATTGACTTCCAAACAATTAGTTTCCATAGTATCCAAAAGAGAGTA	ncRNA; lncRNA	ENSG00000224789; ENST00000455707	FALSE	nimtRNA
chr2:120212661-120215600	chr2	120214994	120215059	+	Infernal, tRNAscan-SE	28.5	37.9	17:His	GTG	TAGCTATAGTATAACCGAAACCTTAGACTGTGGATCTAATAATAGAAGCCTGCAACTTATCTACC	ncRNA; lncRNA	ENSG00000224789; ENST00000455707	FALSE	nimtRNA
chr2:120212661-120215600	chr2	120213277	120213343	+	Infernal, tRNAscan-SE	35.4	52.9	16:Arg	TTG	GGTAAGTAGTTTAAGTCAAAATAAGTGATTTTGACGCATTAGATTATGATAGGCCATATTTGCCAA	ncRNA; lncRNA	ENSG00000224789; ENST00000455707	FALSE	nimtRNA
chr2:120212661-120215600	chr2	120215119	120215189	+	Infernal, tRNAscan-SE	57.5	89.2	19:Leu	TAG	CTTTTAAAGAATTAGAGTTGTCTATTGGTCTTAGGAACCAAAAACATTGGTGCAACTCCAAATAAAAGTA	ncRNA; lncRNA	ENSG00000224789; ENST00000455707	FALSE	nimtRNA
chr2:124680712-124681002	chr2	124680923	124680993	-	Infernal, tRNAscan-SE	62.8	91.1	19:Leu	TAG	ACTTTTATTTGGAGTTGCACCAATATTTTTGCTTCCTAAGACCAGTGGATGACTCTAATCCTTTAAAAGT	gene	ENSG00000155052	FALSE	nimtRNA
chr2:125812120-125812539	chr2	125812122	125812192	+	Infernal, tRNAscan-SE	38.2	49.2	1:Phe	GAA	TTAATGTAGTTTAATTATTCAAAGCAAGACATTGAAAACGTCTAGGTGGGTCTGCACAACCCCCAAAAAA	intergenic	-	FALSE	mtRNA lookalike within recognizable numtDNA
chr2:130271790-130283331	chr2	130277968	130278035	+	Infernal, tRNAscan-SE	60.8	92	15:Gly	TCC	CTCTTTTAGTATAAACAGTACCATTGACTTCCAATCAATTAGTTTCGATAGTATCTGAAAAAGAGTA	intergenic	-	FALSE	mtRNA lookalike within recognizable numtDNA
chr2:130271790-130283331	chr2	130273656	130273728	-	Infernal, tRNAscan-SE	46.1	99.8	9:Asn	GTT	TAGATTGATGGGACTTAAACCCACGAACATTTAATTAACAGATAAACACCCTAATCAACTGGCTTCAATCTA	intergenic	-	TRUE	mtRNA lookalike within recognizable numtDNA
chr2:130271790-130283331	chr2	130273510	130273577	+	Infernal, tRNAscan-SE	40.9	48.2	7:Trp	TCG	GAAACGGAGGTTAAGTAAGACCAAGAGCCTTCGAAGCTCTTAGCAAGTACATTATACTTAAGTTCTG	intergenic	-	FALSE	mtRNA lookalike within recognizable numtDNA
chr2:130271790-130283331	chr2	130272338	130272409	-	Infernal, tRNAscan-SE	52.7	95.1	5:Gln	TTG	taggactataggaattgaacccatccctgagaatccaaaattctccatgctacctatcacaccacgtccta	intergenic	-	FALSE	mtRNA lookalike within recognizable numtDNA
chr2:130271790-130283331	chr2	130282607	130282675	-	Infernal, tRNAscan-SE	41.9	83.3	20:Glu	TTC	ATTCCCACATGGATTATAACCATGACTAATGATAAGAAAAACCATTGTCATATTTCAACTATAAGAAC	intergenic	-	FALSE	mtRNA lookalike within recognizable numtDNA
chr2:130271790-130283331	chr2	130273586	130273654	-	Infernal, tRNAscan-SE	38	87.4	8:Ala	TGC	AAGGACTGTAAAATTCTACTCTGTATCAATTGAACGCAAATCAATCACTTTAATTAAGCTAAGCCCTT	intergenic	-	FALSE	mtRNA lookalike within recognizable numtDNA
chr2:130271790-130283331	chr2	130273826	130273890	-	Infernal, tRNAscan-SE	53.6	89.3	11:Tyr	NNN	GGTAAAAAGAGGTCTTGATCTCTGTTTTTAGATTACAGTCTAATGCTTACTCAGCCATTTTACC	intergenic	-	FALSE	mtRNA lookalike within recognizable numtDNA
chr2:130271790-130283331	chr2	130280224	130280294	+	Infernal, tRNAscan-SE	68.5	96.9	19:Leu	TAG	CTTTTAGAGGATAAGAGCTATCTGTTGGTCCTAGGAACCAAAAATATTGGTGCAACTCCAAATAAAAGTA	intergenic	-	FALSE	mtRNA lookalike within recognizable numtDNA
chr2:130271790-130283331	chr2	130275524	130275591	+	Infernal, tRNAscan-SE	40.4	70.7	13:Asp	GTC	AGATATTAGTGAAATTATTTCATAACTTTGTCAAAGTTAAGTTATAGGTTAAGCCGTATATATCTTA	intergenic	-	FALSE	mtRNA lookalike within recognizable numtDNA
chr2:130271790-130283331	chr2	130280101	130280164	+	Infernal, tRNAscan-SE	16.9	49.4	17:His	GTG	TCAGTTTAATCAAAATGTTAGATTGTGGATCTAATAATAGAAGTCTGCTGCTTCTTATTTACC	intergenic	-	FALSE	mtRNA lookalike within recognizable numtDNA
chr2:130271790-130283331	chr2	130275451	130275520	-	Infernal, tRNAscan-SE	46.9	79.7	12:Ser	TGA	gaaaaaggagggaatcgaaccccccacagactggtttcaagccaatcccataacctctgtgaccttctc	intergenic	-	FALSE	mtRNA lookalike within recognizable numtDNA
chr2:130271790-130283331	chr2	130273761	130273826	-	Infernal, tRNAscan-SE	51	108.4	10:Cys	GCA	AGCCCCGGCAGGATTGAAGCTGCTTCTTTGAATTTGCAATTCAACATGAAAATCACCTCGGGGCT	intergenic	-	FALSE	mtRNA lookalike within recognizable numtDNA
chr2:130271790-130283331	chr2	130280165	130280223	+	Infernal, tRNAscan-SE	18	56.5	18:Ser	GCT	AGAAAGTGTGCAAGAACTGCTAACTCATGCCCCCATGCCTGACAATATGGCTTTCTCA	intergenic	-	FALSE	mtRNA lookalike within recognizable numtDNA
chr2:130271790-130283331	chr2	130276279	130276348	+	Infernal, tRNAscan-SE	22.6	59.9	14:Lys	TTT	ACTGTAAAATTACCCCAGTGTTAACCTTTTAAGTTAAAGATCGAGAGAAATCATACCTCTCTAGAGTGA	intergenic	-	FALSE	mtRNA lookalike within recognizable numtDNA
chr2:130271790-130283331	chr2	130272411	130272478	+	Infernal, tRNAscan-SE	37	90	6:Met	CAT	GTAAGGTCAGCTAAATAAGCTATCAGGCCCATATCCCAAAAATGTTGGTTACATCCTTCCCATACTA	intergenic	-	FALSE	mtRNA lookalike within recognizable numtDNA
chr2:130271790-130283331	chr2	130278378	130278443	+	Infernal, tRNAscan-SE	36.8	67.1	16:Arg	TTG	GGTAAGTAGTTTAAGCCAAAATAAATGATTTTGACTCATTAGTTATGACAGAACATGTTTACCAA	intergenic	-	FALSE	mtRNA lookalike within recognizable numtDNA
chr2:130271790-130283331	chr2	130272272	130272340	+	Infernal, tRNAscan-SE	37.3	66.4	4:Ile	GAC	GAAACATGTCTGACAAAAGAATTACTTTGACAGAATAAACAACAGAGGTTGAAATCCTCATATTTcta	intergenic	-	FALSE	mtRNA lookalike within recognizable numtDNA
chr2:131369061-131373808	chr2	131372165	131372223	-	tRNAscan-SE	NA	51	18:Ser	GCT	GAGAAAGCCATGTTGTCAGGCATGGGGGCATGAGTCAGCAGTTCTTGCACACTTTCTT	intergenic	-	FALSE	mtRNA lookalike within recognizable numtDNA
chr2:131369061-131373808	chr2	131369716	131369784	+	Infernal, tRNAscan-SE	46	95.9	20:Glu	TTC	TTCTTATAGTTGAAATACAACAATGGTTTTTCTTATCATTAGTCATGGTTATAATCCGTGTGGGAATA	intergenic	-	FALSE	mtRNA lookalike within recognizable numtDNA
chr2:131369061-131373808	chr2	131372095	131372164	-	Infernal, tRNAscan-SE	58.1	90.4	19:Leu	TAG	ATTTTATTTGGAGTTGCACCAATATTTTTGGTTCCTAAGACCAACAGATAGCTCTTATCCTCTAAAAGT	intergenic	-	FALSE	mtRNA lookalike within recognizable numtDNA
chr2:131369061-131373808	chr2	131372224	131372292	-	Infernal, tRNAscan-SE	32.2	54.5	17:His	GTG	GTAAATAAGAAGAAGCAGACTTCTATTATTAGATCCACAATCTCACGTTTTGATTAAACTGTATTTGT	intergenic	-	FALSE	mtRNA lookalike within recognizable numtDNA
chr2:131379541-131386468	chr2	131384392	131384459	-	Infernal, tRNAscan-SE	53.6	55	7:Trp	TCA	AGAACTTCAGTATAATGTACTGGCTAAGAGCTTTGAAGGCTCTTGGTCTTACTTAACCTACATTTCT	intergenic	-	FALSE	mtRNA lookalike within recognizable numtDNA
chr2:131379541-131386468	chr2	131380084	131380151	-	Infernal, tRNAscan-SE	60.8	92	15:Gly	TCC	ACTCTTTTTCAGATACTATCGAAACTAATTGATTGGAAGTCAATGGTACTGTTTATACTAAAAGAGT	intergenic	-	FALSE	mtRNA lookalike within recognizable numtDNA
chr2:131379541-131386468	chr2	131381749	131381820	-	Infernal	27.2	NA	14:Lys	NA	CTAGAGAGGTATGATTTCTCTCGATCTTTAACTTAAAAGGTTAACACTGGGGTAACTACAGTGATATTATG	intergenic	-	FALSE	mtRNA lookalike within recognizable numtDNA
chr2:131379541-131386468	chr2	131384143	131384208	+	Infernal, tRNAscan-SE	39.5	70.1	10:Cys	GCA	GCCCCGAGGTGATTTTCATGTTGAATTGCAAATTCAAACAAGCAGCTTCAATCTTGCTAGGGCTT	intergenic	-	FALSE	mtRNA lookalike within recognizable numtDNA
chr2:131379541-131386468	chr2	131382569	131382638	+	Infernal, tRNAscan-SE	42.8	80.5	12:Ser	TGA	agaaggtcatagaggttatgggattggcttgaaaccagtctctggggggttcgattccctcctttttca	intergenic	-	FALSE	mtRNA lookalike within recognizable numtDNA
chr2:131379541-131386468	chr2	131379676	131379741	-	Infernal, tRNAscan-SE	32.1	58	16:Arg	TTG	TGGTAAACATGTTCTATCATAACTAACGAGTCAAAATCATTTATTTTGGCTTAAACTACTTACCA	intergenic	-	FALSE	mtRNA lookalike within recognizable numtDNA
chr2:131379541-131386468	chr2	131384241	131384313	+	Infernal, tRNAscan-SE	44.8	103.9	9:Asn	GTT	AGATTGAAGCCAGTTGATTAGGGTGTTTAGCTGTTAATTAAATTTTCGTGGGTTTAAGTCCCGTCAATCTAG	intergenic	-	FALSE	mtRNA lookalike within recognizable numtDNA
chr2:131379541-131386468	chr2	131384315	131384383	+	Infernal, tRNAscan-SE	40.6	83.6	8:Ala	TGC	AGGGCTTAGCTTAATTAAAGTGATTCATTTGCATTCAATTGATACAGAGTAGAATTTTGCAGTCCTTA	intergenic	-	FALSE	mtRNA lookalike within recognizable numtDNA
chr2:131379541-131386468	chr2	131385560	131385631	+	Infernal, tRNAscan-SE	50.7	102.1	5:Gln	TTG	aggacgtggtgtgataggtagcacggagaattttggattctcagggatgggttcaattcctgtagttctag	intergenic	-	TRUE	mtRNA lookalike within recognizable numtDNA
chr2:131379541-131386468	chr2	131385629	131385697	-	Infernal, tRNAscan-SE	49.1	82	4:Ile	GAC	agAAATATGAGGATTTTAACCTCTGTTGTTTACTCTGTCAAAGTAATTCTTTTGTCAGACATATTTCT	intergenic	-	FALSE	mtRNA lookalike within recognizable numtDNA
chr2:131379541-131386468	chr2	131382498	131382565	-	Infernal, tRNAscan-SE	37	69.6	13:Asp	GTC	AAGATATATACGGCTTAAACTATAACTTAACTTTGACAAAGTTATGAAATAATTTCACTAATATCTT	intergenic	-	FALSE	mtRNA lookalike within recognizable numtDNA
chr2:131379541-131386468	chr2	131385491	131385558	-	Infernal, tRNAscan-SE	37.1	80.3	6:Met	CAT	AGTACAGGAAGGATGTAACCAACATTTTTGGGGTATGGGCCTGACAGCTTATTTAGCTGACCTTACT	intergenic	-	FALSE	mtRNA lookalike within recognizable numtDNA
chr2:131379541-131386468	chr2	131384079	131384143	+	Infernal, tRNAscan-SE	53.1	89	11:Tyr	NNN	GTAAAATGGCTGAGTAAGCATTAGACTGTAATCTGAAAACAGAGGTCAAGACCTCTTTTTACCA	intergenic	-	FALSE	mtRNA lookalike within recognizable numtDNA
chr2:140216996-140224224	chr2	140217570	140217637	-	Infernal, tRNAscan-SE	66.8	102.2	7:Trp	TCA	AGAAATTAAGTATAATTTACTTGCTAAGGGCTTTGAAGGCCCTTGGTCTTATTTAACCTAAATTTCT	intergenic	-	FALSE	mtRNA lookalike within recognizable numtDNA
chr2:140216996-140224224	chr2	140223108	140223176	-	Infernal, tRNAscan-SE	40	72.6	2:Val	TAC	CAAAGTGATCGAGTTGTGATGAAATCTTCGGGGTGTAAGCTGGATGCTTTGAGTTAAGCTACGCTTTG	intergenic	-	FALSE	mtRNA lookalike within recognizable numtDNA
chr2:140216996-140224224	chr2	140217418	140217490	+	Infernal, tRNAscan-SE	38	77.2	9:Asn	GTT	AGATTGAAGCCAGTTGATTAGGATGTTTAGCTGTTAACTAAATTTTCGTAGGTTTGAATTCCACCAATCTGG	intergenic	-	FALSE	mtRNA lookalike within recognizable numtDNA
chr2:140216996-140224224	chr2	140217252	140217317	+	Infernal, tRNAscan-SE	47.8	78.7	11:Tyr	GTA	GTAAAATGACTGAGTAAACATTAGACTGTAAATCTAAATACAGAGGCCAAGGCCTCTTTTTACCA	intergenic	-	FALSE	mtRNA lookalike within recognizable numtDNA
chr2:140216996-140224224	chr2	140217492	140217560	+	Infernal, tRNAscan-SE	34.7	81.5	8:Ala	TGT	AGGGCTTAGCTTAATTAAAGTGGCTGATTTGTGTTCAATTGATGCAGAATAGAGTCTTGCAGTCCTTA	intergenic	-	FALSE	mtRNA lookalike within recognizable numtDNA
chr2:140216996-140224224	chr2	140217317	140217383	+	Infernal, tRNAscan-SE	43.3	89.6	10:Cys	GCA	GCCCTGAGGTGATTTTTCATATCGAATTGCAAATTCAAAGGAGCAGCTTCAATCCTGCCGGGGTTT	intergenic	-	FALSE	mtRNA lookalike within recognizable numtDNA
chr2:140216996-140224224	chr2	140220436	140220507	+	Infernal, tRNAscan-SE	47.6	73.7	5:Gln	TTG	agaacgtggtgtggtaggtcacatggagaattttggattctcagggataggctcaattcctatagttctag	intergenic	-	FALSE	mtRNA lookalike within recognizable numtDNA
chr2:140216996-140224224	chr2	140220369	140220434	-	Infernal, tRNAscan-SE	38.1	94.5	6:Met	CAT	AGTACGGGAAGGATATAACCAACATTTTTGGGGTATGGGCCCGATAGCTTATAGCTGACCTTACT	intergenic	-	FALSE	mtRNA lookalike within recognizable numtDNA
chr2:140216996-140224224	chr2	140221485	140221556	-	Infernal, tRNAscan-SE	29.6	93.1	3:Leu	TAA	GTTaagaggagttgaacctcagattataaagttttaagttttatgcaattgccgggctctgccatcttagc	intergenic	-	FALSE	mtRNA lookalike within recognizable numtDNA
chr2:140216996-140224224	chr2	140220505	140220562	-	Infernal, tRNAscan-SE	21.4	33.6	4:Ile	NNN	agAAATAAAAGGAATTTATTATTTATCAAAGTAATTCTTTTATCAGACATAATTTCT	intergenic	-	FALSE	mtRNA lookalike within recognizable numtDNA
chr2:140216996-140224224	chr2	140224152	140224222	-	Infernal, tRNAscan-SE	62.5	89.6	1:Phe	GAA	GTTTATGGGGTTGTGCAGACCCATCTAGACATTTTCAGTGTCTTGCTTTGAATAATTAAGCTACATTAAC	intergenic	-	FALSE	mtRNA lookalike within recognizable numtDNA
chr2:143088669-143091584	chr2	143090502	143090571	-	Infernal, tRNAscan-SE	17.5	31.5	2:Val	NNN	CAAAGAGATCAAGTTGTGATGAAATCTTGTGGTGTAAGCCAGATGCTTTGGGTTAAGTTACACACTTTG	intergenic	-	FALSE	mtRNA lookalike within recognizable numtDNA
chr2:143088669-143091584	chr2	143091512	143091582	-	Infernal, tRNAscan-SE	58.1	81.1	1:Phe	GAA	GTTTATGGGGTCGTGCAGACCCATCTAGACATTTTCAGTGTCTTGCTTGGAATAATTAAGCTACATTAAC	gene	ENSG00000075884	FALSE	nimtRNA
chr2:143092106-143101345	chr2	143100773	143100841	-	Infernal, tRNAscan-SE	38.5	80	14:Lys	TTT	CACTGTAGAGAGGTGTAGATCATCTCAGTCTTTAACTTAAAAGGTTAATGCTGGATAACTTTACAGTG	gene	ENSG00000075884	FALSE	nimtRNA
chr2:143092106-143101345	chr2	143092980	143093046	-	Infernal, tRNAscan-SE	46.8	66.3	21:Thr	TGT	GTACTGGGGAGGAAATTCTCCATTTCTGGTTTACAAGACCAGAGTATTGAATTATATTACAAGGGC	gene	ENSG00000075884	FALSE	nimtRNA
chr2:143092106-143101345	chr2	143094166	143094232	+	tRNAscan-SE	NA	40	20:Glu	TTT	TTCTTACAGTTGAAATACAATGATTTTTTTATACCATTAGTTATGATTATAGTCCGTGTAGGAATA	gene	ENSG00000075884	FALSE	nimtRNA
chr2:143092106-143101345	chr2	143092909	143092977	+	Infernal, tRNAscan-SE	50.6	76.2	22:Pro	TGG	AAGGAATAGTTTAATCAGAATTTCAGCTTTGGGTGTTGATGGTGAAGTGGGTATACTTTTTTTCCTGA	gene	ENSG00000075884	FALSE	nimtRNA
chr2:143092106-143101345	chr2	143096631	143096688	-	Infernal, tRNAscan-SE	20.1	59.7	18:Ser	GCT	GGAAAGCCATGTTATTAGGCATGGGGGCATGAGTTAGCAGTTCTTGCATACTTTCTC	gene	ENSG00000075884	FALSE	nimtRNA
chr2:143092106-143101345	chr2	143096689	143096757	-	Infernal, tRNAscan-SE	47.4	102.4	17:His	GTG	GTAGATAAGAAGTTACAGGCTTCTATTATTAGATTCACAATCTAATGTTTTGGTTAAACTATATTTAC	gene	ENSG00000075884	FALSE	nimtRNA
chr2:143092106-143101345	chr2	143096559	143096629	-	Infernal, tRNAscan-SE	61.1	68.6	19:Leu	CAG	ACTTTTACTTGGAGTTGCACCAATATTTTTCGTTCCTGTGACCAATGGATAGCTCTTATCCTTTGAAAGT	gene	ENSG00000075884	FALSE	nimtRNA
chr2:143092106-143101345	chr2	143098829	143098896	-	Infernal, tRNAscan-SE	51.5	72.7	15:Gly	TCC	ACTCTTTTTTGGATATTATAGAAACTTATTGATTGGAAATCAATGGTACTGCTTATACTAAAAGAGT	gene	ENSG00000075884	FALSE	nimtRNA
chr2:143092106-143101345	chr2	143098416	143098482	-	Infernal, tRNAscan-SE	43.6	86.8	16:Arg	TTG	TGGTAAATATGGTCTATCATAATCTAATGAGTCAAAATCATTCATTTTAATTTAAACTATTTACCA	gene	ENSG00000075884	FALSE	nimtRNA
chr2:155263454-155264808	chr2	155264013	155264081	+	Infernal, tRNAscan-SE	46.1	108.6	8:Ala	TGC	AGGGTTTAGCTTAATTAAAGTGGCTGATTTGCGTTCAGTTGATGCAGAGTAGGGTTTTGCAGTCCTTA	intergenic	-	FALSE	mtRNA lookalike within recognizable numtDNA
chr2:155263454-155264808	chr2	155263842	155263907	+	Infernal, tRNAscan-SE	40.8	85.2	10:Cys	GCA	GCCCTGAGGTGATTATCATGTTGAATTGCAAATTCAAAGGAGCAACTTCAATCCTGCGGGGGCTT	intergenic	-	FALSE	mtRNA lookalike within recognizable numtDNA
chr2:155263454-155264808	chr2	155263777	155263842	+	Infernal, tRNAscan-SE	61.8	93.7	11:Tyr	GTA	GTAAAATGGCTGAGTAAGGCATTAGACTGTAAATCTAAAGACAGAGGCTAAACCTCTTTTTACCA	intergenic	-	FALSE	mtRNA lookalike within recognizable numtDNA
chr2:155263454-155264808	chr2	155263939	155264011	+	Infernal, tRNAscan-SE	44.6	98	9:Asn	GTT	AGATTGAAGCCACTTGATTAGGGTATTTAGCTGTTAACTAAATTTTTGTGGGTTTAAGTCCCGTTAATCTAG	intergenic	-	FALSE	mtRNA lookalike within recognizable numtDNA
chr2:155263454-155264808	chr2	155264089	155264156	-	Infernal, tRNAscan-SE	51.1	76.6	7:Trp	TCA	AGAAATTAAGTATTATTTACTTACTGAGGGCTTTGAAGGCTCTTTGTCTTGTTTAACCTAAGTTTCT	intergenic	-	FALSE	mtRNA lookalike within recognizable numtDNA
chr2:155311086-155314376	chr2	155311550	155311620	+	Infernal, tRNAscan-SE	57.1	72.7	19:Leu	TAG	CTTTTGAAGGATTAGAGTCATCCTTTGGTCTTAGGAACCAAAAACACTGATGCAACTCCAAATAAAAGTA	intergenic	-	FALSE	mtRNA lookalike within recognizable numtDNA
chr2:155311086-155314376	chr2	155311423	155311490	+	Infernal, tRNAscan-SE	35.7	70.5	17:His	NNN	TAGCTATAGTTTAACCAAAACATTAGATGTGAATCTAATAATAGAAGCATGCAACTTCTTATCTACA	intergenic	-	FALSE	mtRNA lookalike within recognizable numtDNA
chr2:155311086-155314376	chr2	155313959	155314027	-	Infernal, tRNAscan-SE	40	77.4	20:Glu	TTC	ATTCCCACATGGATTATAACCATGACTAATAATATGAAAAACCATAGTTGTATATCAACTATAAAAAC	intergenic	-	FALSE	mtRNA lookalike within recognizable numtDNA
chr2:155311086-155314376	chr2	155311491	155311549	+	Infernal, tRNAscan-SE	12.4	52.3	18:Ser	GCT	AGAAAGTATGCAAGAATTGCTAAGTCATGCACCAATGCCTAACAACATGGCTCTCTCA	intergenic	-	FALSE	mtRNA lookalike within recognizable numtDNA
chr2:201212296-201214981	chr2	201213218	201213285	-	Infernal, tRNAscan-SE	47.8	81.1	17:His	NNN	GTAAATAAGAAGTTGCGGACTTCTATTATTAGACCACAATCTAACATTTTGATTAAACTATATTTAC	gene	ENSG00000003400	FALSE	nimtRNA
chr2:201212296-201214981	chr2	201213088	201213158	-	Infernal, tRNAscan-SE	69.8	119.3	19:Leu	TAG	ACTTTTATTTGGAGTTGCACCAATATTTTTGGTTCCTAAGACCAATGGATAACTCTCATCCTCTAAAAGT	gene	ENSG00000003400	FALSE	nimtRNA
chr2:201212296-201214981	chr2	201213159	201213217	-	Infernal, tRNAscan-SE	17.3	53.7	18:Ser	GCT	GAGAAAACTATGTTGTTAGGCATGGAGGCATGAGTTAGCAGTTCTTGCAAACTTTATC	gene	ENSG00000003400	FALSE	nimtRNA
chr2:201549268-201550948	chr2	201550294	201550360	+	Infernal, tRNAscan-SE	29.5	63.2	14:Lys	TTT	ATCGTGAAGCTAAGTGGCATTAACCTTTTAAGTTAAAGAATGAAAGCATTGATCTTTCCACAACAA	gene	ENSG00000155754	FALSE	nimtRNA
chr2:201549268-201550948	chr2	201549564	201549632	+	Infernal, tRNAscan-SE	36.6	79.1	13:Asp	GTC	AGATACTAGTAAAAATGTTACATAACTTTGTCAAAGTTAATTTATAGGTTAAAATTCTTTATATCTTT	gene	ENSG00000155754	FALSE	nimtRNA
chr2:201549268-201550948	chr2	201549488	201549556	-	Infernal, tRNAscan-SE	22.3	47.4	12:Ser	TGA	aagaaagcaaggagtcaaaccccctataactggtttcaggctagcttcataaccattatgactttttc	gene	ENSG00000155754	FALSE	nimtRNA
chr2:201552756-201555229	chr2	201553623	201553690	+	Infernal, tRNAscan-SE	51.8	76.8	15:Gly	TCC	TTCTTTTAGTATTAACTGTACAACTGACTTCCAATCAGTTAGCTTCAGTCTAAGCTGGAAAATAATA	gene	ENSG00000155754	FALSE	nimtRNA
chr2:201552756-201555229	chr2	201553492	201553557		Infernal	18.3	NA	16:Arg	NA	GTCAACTTAACATTTAACCACCATTTTGGTTTTCAAAACCAAAGTTTTTAGGTAACCAAGTTACC	gene	ENSG00000155754	FALSE	nimtRNA
chr2:201555524-201556212	chr2	201556104	201556167	+	tRNAscan-SE	NA	23.5	18:Ser	GCT	AGAAAGTATGCGATAACTGCTAATAATGCCCCCATATATTAATATAACAATATGGCTTTATCA	gene	ENSG00000155754	FALSE	nimtRNA
chr2:202614210-202618290	chr2	202615537	202615605	+	Infernal, tRNAscan-SE	36.8	54	14:Lys	TTT	ACTGTAAAGCTATCTAGCATTAACCTTTTAAGTTAAAGATGGAGGGGATCTGCACCTATTTGCAGTGA	intergenic	-	FALSE	mtRNA lookalike within recognizable numtDNA
chr2:202614210-202618290	chr2	202617628	202617694	+	Infernal, tRNAscan-SE	42.2	75.1	16:Arg	TTG	TGTAAATAGTTTAAGTCAAAATAAATGATTTTGACTCATTAGATTATGGTAGACCATATTTACCAA	intergenic	-	FALSE	mtRNA lookalike within recognizable numtDNA
chr2:202614210-202618290	chr2	202614785	202614852	+	Infernal, tRNAscan-SE	41.6	82.7	13:Asp	GTC	AGATGTTAGTAAAATTATTACATAACTTTGTCAGAGCGAATTTATAGGTTAAATCCTATATGTCTTA	intergenic	-	FALSE	mtRNA lookalike within recognizable numtDNA
chr2:202614210-202618290	chr2	202617216	202617283	+	Infernal, tRNAscan-SE	49.8	74.2	15:Gly	TCC	CTCTTTTAGTATAAACAGTACCATTGACTTCCAATCAATTAGTTTCCATAATATCCAAAAGAGAGTA	intergenic	-	FALSE	mtRNA lookalike within recognizable numtDNA
chr2:202614210-202618290	chr2	202614713	202614781	-	Infernal, tRNAscan-SE	51.4	83.4	12:Ser	TGA	AagaaaggaaggaattgaacttccagaaattggtttcaagccaatcccataacttctatgactctctT	intergenic	-	FALSE	mtRNA lookalike within recognizable numtDNA
chr2:202618984-202620037	chr2	202619976	202620035	+	Infernal, tRNAscan-SE	22	48.4	10:Cys	GCA	GCCCTGAGGAGATTTTTCATGTTGAATTGCAAATTCGAAGGTGCAGCTTCAATCCTGCT	intergenic	-	FALSE	mtRNA lookalike within recognizable numtDNA
chr2:202618984-202620037	chr2	202619911	202619976	+	Infernal, tRNAscan-SE	63.7	107.6	11:Tyr	GTA	GTAAAATGGCTGAGCAAGCATTAGACTGTAAATCTAAAGACAGAGGTTAAGGCCTCTTTTTACCA	intergenic	-	TRUE	mtRNA lookalike within recognizable numtDNA
chr2:211773781-211776629	chr2	211775521	211775589	-	Infernal, tRNAscan-SE	36.7	46.7	2:Val	TAT	AAAAGTGATCAGGCCATGATGAAATCTTCTGGCCATAAGCCAGATGCTTTGGGTTAAGCTACACTTTG	lncRNA	ENST00000484474	FALSE	nimtRNA
chr2:211773781-211776629	chr2	211776557	211776627	-	Infernal, tRNAscan-SE	48.6	60.2	1:Phe	GAA	GTTTATGAGGTTGTGTGAACCCATCTAGACATTTTCACTGTCTTGCTTTGAATACTTAAGCTATACTAAC	lncRNA	ENST00000484474	FALSE	nimtRNA
chr2:211777209-211780005	chr2	211777861	211777928	+	Infernal, tRNAscan-SE	58.5	92.7	7:Trp	TCA	GAAATTTAGTTTAAATAAGACCAAGGGCCTTCAAAGCCCTTAGTAAGTAAATGACACTTAATTTCTG	lncRNA	ENST00000484474	FALSE	nimtRNA
chr2:211777209-211780005	chr2	211778179	211778246	-	Infernal, tRNAscan-SE	29.6	48.6	11:Tyr	GTA	GGTGAACAGTGGCCTTGACCTCTGTCTTCAGATTTACAGTCTAATGCTTGCTCAGCCATTTTATACC	lncRNA	ENST00000484474	FALSE	nimtRNA
chr2:211777209-211780005	chr2	211778008	211778080	-	Infernal, tRNAscan-SE	40.6	75.1	9:Asn	GTT	TAGACTGGTGGAATTCAAAACCACGAAAATTTAGTTAACAGTTAAACCCCCTAATCAACTGGCTTCAATCTA	lncRNA	ENST00000484474	FALSE	nimtRNA
chr2:211777209-211780005	chr2	211777938	211778006	-	Infernal, tRNAscan-SE	44.1	85.4	8:Ala	TGC	AAGGGCTGCAAGACTCTATTCTGCATCAGTTGAACGCAAATAAACCACTTTAATTAAGCTAAGCCCTT	lncRNA	ENST00000484474	FALSE	nimtRNA
chr2:211777209-211780005	chr2	211779771	211779839	-	Infernal, tRNAscan-SE	30.5	56.2	12:Ser	TGA	gagaaaagaaggaatcaaactcccagaaactggtttcaagcccatcccataacctctatgactctctc	lncRNA	ENST00000484474	FALSE	nimtRNA
chr2:211777209-211780005	chr2	211778113	211778179	-	Infernal, tRNAscan-SE	45.2	92.2	10:Cys	GCA	AGCCACGGCAGGATTGAAGCTGCTCCTTTGAATTTGCAATTCAACATGAGAAATCACTTCAGGGCT	lncRNA	ENST00000484474	FALSE	nimtRNA
chr2:211777209-211780005	chr2	211779843	211779910	+	Infernal, tRNAscan-SE	39.7	55	13:Asp	GTC	AGATATCAGTAAAATTGTTACACAACTTTGTCAGAGTTAATTTATAGGCTAAACCCTATATGTCTCA	lncRNA	ENST00000484474	FALSE	nimtRNA
chr2:216879717-216879838	chr2	216879764	216879834	+	Infernal, tRNAscan-SE	44.5	56	19:Leu	TAA	CTTTTAAATAATAGAAGTAATACATTGGCCTTAAAAGCCAAGAAAATTGGTGCAGCTCCAAATAAAAGTA	ncRNA	ENST00000485956	FALSE	nimtRNA
chr2:237522637-237523929	chr2	237523380	237523449	-	Infernal, tRNAscan-SE	47.9	63.4	19:Leu	TGG	ATTTTTATTTGGAGTTGCACCAATGTTTTTAGTTCCCAAGACCAACGGTAACTCTAATCCTTTAAAAGC	lncRNA	ENST00000485956	FALSE	nimtRNA
chr2:237522637-237523929	chr2	237523510	237523572	-	Infernal, tRNAscan-SE	42.9	72	17:His	GTG	TAGATAAGAAGTTGCAGGCTTCTATTGTTAGGTCCACAATCTAATGTTTTGGTTAAACTATA	lncRNA	ENST00000485956	FALSE	nimtRNA
chr2:237522637-237523929	chr2	237523450	237523508	-	Infernal, tRNAscan-SE	38	65.7	18:Ser	GCT	GAGAAAGCCATGTTGTTAGACACAGGGGCATGAGTTAGCAGCTCTTGCATACTTTCTC	lncRNA	ENST00000485956	FALSE	nimtRNA
chr2:82814979-82820026	chr2	82815593	82815651	+	Infernal, tRNAscan-SE	30.3	68	18:Ser	GCT	AGAAAGTATGTGAGAACTGCTAACTCATTCCTCCATGCCTAACAACATGGCTTTCTCA	intergenic	-	FALSE	mtRNA lookalike within recognizable numtDNA
chr2:82814979-82820026	chr2	82819341	82819402	-	Infernal, tRNAscan-SE	44.6	52.9	22:Pro	NNN	CAGGGAAAAAGTATCCCACTTCACCGTCAACACCCAAAGCTGAAATTCTAATTATTCCCTA	intergenic	-	FALSE	mtRNA lookalike within recognizable numtDNA
chr2:82814979-82820026	chr2	82819272	82819338	+	Infernal, tRNAscan-SE	62.8	93	21:Thr	TGT	CCCTTGTAGTATAATTCAATACTCTGGTCTTGTAAACCAGAAATGGAGGATCTCCTCCCCAGGACA	intergenic	-	FALSE	mtRNA lookalike within recognizable numtDNA
chr2:82814979-82820026	chr2	82815529	82815591	+	Infernal, tRNAscan-SE	33.5	48	17:His	GTG	ATCATTTAACCAAAACGTTAGATTGTGGATCTAACAATAGAAGCCTGCAACTTCTTATCTAT	intergenic	-	FALSE	mtRNA lookalike within recognizable numtDNA
chr2:82814979-82820026	chr2	82818059	82818126	-	Infernal, tRNAscan-SE	25.1	59.3	20:Glu	NNN	ATTCCCACATGGACTGTAGCCATAATTAATGAATGAAAAATAATCATTGTATTTCAACTATAAGAAT	intergenic	-	FALSE	mtRNA lookalike within recognizable numtDNA
chr2:82814979-82820026	chr2	82815652	82815726	+	Infernal, tRNAscan-SE	51.7	85.1	19:Leu	GGA	CTTTTAAAGGATGAGAGTCATCAGTTGGTCTTAGGAACGAACCAAAAGCATTGGTGCAACTCCAAATAAAAGTA	intergenic	-	FALSE	mtRNA lookalike within recognizable numtDNA
chr2:82820872-82821020	chr2	82820874	82820944	+	Infernal, tRNAscan-SE	53.3	73.6	1:Phe	GAA	TTAATTTAGCTTAACCATTCAAAGCAAGACACTGAAAATGTCTAGATGGGTCCACACAACCCCATAAACA	intergenic	-	FALSE	mtRNA lookalike within recognizable numtDNA
chr2:94899591-94900990	chr2	94900782	94900841	+	Infernal	28.7	NA	11:Tyr	NA	AGATGATTTTCATGTTGAATTGTAAATTCAAAGAAGCAGCTTCAATCCTGCTTCTCTCA	lncRNA	ENST00000582835	FALSE	nimtRNA
chr2:94899591-94900990	chr2	94900869	94900937	+	tRNAscan-SE	NA	35.9	9:Asn	CTG	AGATTAAAACCAGTTGACTAGGGAGTTTAGCTGTTAAGTTTTCGTGGGTTTAAGTCTCATCAATTTAG	lncRNA	ENST00000582835	FALSE	nimtRNA
chr2:94899591-94900990	chr2	94900776	94900835	+	tRNAscan-SE	NA	50.5	10:Cys	GTA	GTCCCGAGATGATTTTCATGTTGAATTGTAAATTCAAAGAAGCAGCTTCAATCCTGCTT	lncRNA	ENST00000582835	FALSE	nimtRNA
chr2:94901001-94901958	chr2	94901606	94901666	+	Infernal, tRNAscan-SE	27.9	29.9	15:Gly	NNN	CTCTTTTAGTATAAATAGTACCATGATTTCCAAAGTTTCGATAGCATCCGAAAAACAGTA	lncRNA	ENST00000582835	FALSE	nimtRNA
chr20:57357401-57361058	chr20	57358372	57358446	-	Infernal, tRNAscan-SE	40.1	111.7	3:Leu	TAA	gttaagaagaggagttgaacctctgattataaagtgttaagttttatgcaatcgctgggctctgccatcttaac	gene	ENSG00000101146	FALSE	nimtRNA
chr20:57357401-57361058	chr20	57360984	57361054	-	Infernal, tRNAscan-SE	51.2	70.9	1:Phe	GAA	ATCTATAAGGTTTTGTGGACCCATCTAGACATTTTCAGTGTCTTGCTTTGAGTGGTTAAGCTACATTAAC	gene	ENSG00000101146	FALSE	nimtRNA
chr20:57357401-57361058	chr20	57359991	57360059	-	Infernal, tRNAscan-SE	36.8	68.7	2:Val	TAC	CTGAGTGGTCAGGTCATGATGAAATCTTCTGGATGTAAGCCGGATGCTTTGGGTTAAGCTACACTTTG	gene	ENSG00000101146	FALSE	nimtRNA
chr21:10014854-10015013	chr21	10014879	10014944	-	Infernal, tRNAscan-SE	46.8	103.4	10:Cys	GCA	AGCCCCGGCAGGTTTGAAGCTGCTTCTTCGAATTTGCAATTCAATATGAAAATCACCTCAGAGCT	pseudogene; lncRNA	ENSG00000270533; ENST00000625012	FALSE	nimtRNA
chr21:10014854-10015013	chr21	10014944	10015009	-	Infernal, tRNAscan-SE	64.3	102.3	11:Tyr	GTA	GGTAAAAAGAGGCTTAACCCCTGTCTTTAGATTTACAGTCCAATGCTTCACTCAGCCATTTTACC	pseudogene; lncRNA	ENSG00000270533; ENST00000625012	FALSE	nimtRNA
chr21:35890274-35892151	chr21	35890860	35890926	+	Infernal	28	NA	10:Cys	NA	GCCTCAAGGTGAATAGTCACATCAAATTGCAAACTCAAAGATGCAGCTTCAATTCTGCCAGGGCTT	gene	ENSG00000184809	FALSE	nimtRNA
chr21:35890274-35892151	chr21	35891107	35891172	-	Infernal, tRNAscan-SE	42.7	71.1	7:Trp	TCA	AGGAATAAAATATAAAATATTGCTTAGGGCTTTGAAGGCTTTTGGTCTGCCTAACCTAAATTCCT	gene	ENSG00000184809	FALSE	nimtRNA
chr21:35890274-35892151	chr21	35890956	35891027	+	Infernal, tRNAscan-SE	22	25.7	9:Asn	GTT	AGACTGAAGACAGGTGATTAGGGTATTTCACTGTTAATGAAATTTTCTTGAGGTTGGATACTACCAATCTA	gene	ENSG00000184809	FALSE	nimtRNA
chr21:35890274-35892151	chr21	35890795	35890858	+	Infernal, tRNAscan-SE	31.9	32.2	11:Tyr	NNN	GTGAAATGGCTGAGGAAGCCTTAATCCGTAATCTAAAGACAGAGGTTGAACCCTCTTTTTACT	gene	ENSG00000184809	FALSE	nimtRNA
chr21:35890274-35892151	chr21	35891030	35891100	+	Infernal, tRNAscan-SE	43	93.5	8:Ala	TGC	AGGATTTAGTTTAATTAAAATGTTTGATTTGCATTCAATTGATGTAAGATAGAGAGTGTTGCAGTCCTTA	gene	ENSG00000184809	FALSE	nimtRNA
chr21:39610979-39611159	chr21	39611037	39611105	+	Infernal, tRNAscan-SE	39.4	52.9	21:Thr	TGG	TCATTGTAGTATAATTAAATTACTCTGGTCTTGGAAACAAAAAATGGAGGACCCTCCTCCCAAGGACA	ncRNA	ENSG00000159216	FALSE	nimtRNA
chr21:44469809-44473143	chr21	44472829	44472897	+	Infernal, tRNAscan-SE	34.4	57.4	20:Glu	TTT	TTCTTACAGTTGAAATACAATGATGATTTTTTGCATCATTAGTCATGGTTAAATGCCATGTGAGAATT	intergenic	-	FALSE	mtRNA lookalike within recognizable numtDNA
chr21:44469809-44473143	chr21	44469852	44469920	-	Infernal, tRNAscan-SE	35.3	55.2	21:Thr	TGT	GGCCTAGGGAGGAGTGCTCTCCATTTTTGGTTTACAAGACCAGAGTCACATAAATATACCACAAGGAC	intergenic	-	FALSE	mtRNA lookalike within recognizable numtDNA
chr21:44474512-44475175	chr21	44475098	44475167	-	Infernal, tRNAscan-SE	61.9	121.7	19:Leu	TAG	ACTTTTATTTGGAGTTGCACCAATTTTTTGATTCCTAAGACCGATGGATTACTTCTATCCTTTAAAAGT	intergenic	-	FALSE	mtRNA lookalike within recognizable numtDNA
chr21:8844319-8845267	chr21	8844611	8844671	-	Infernal, tRNAscan-SE	25.5	25.3	15:Gly	NNN	ACTGTTTTTCGGATGCTATCAAAACTTTGGAAATCATGGTACTATTTATACTAAAAGAGT	intergenic	-	FALSE	mtRNA lookalike within recognizable numtDNA
chr21:8845278-8846624	chr21	8845492	8845558	-	Infernal, tRNAscan-SE	39.9	61.2	11:Tyr	GTA	GGTAAAAACAGGCGTTGACCTCTGTTTTTAGATGTACAGTCTAATGCCCTACTCAGTCATTTTACC	intergenic	-	FALSE	mtRNA lookalike within recognizable numtDNA
chr21:8845278-8846624	chr21	8845433	8845492	-	tRNAscan-SE	NA	59.6	10:Cys	GTA	AGCAGGATTGAAGCTGCTTCTTTGAATTTACAATTCAACATGAAAATCACCTTGGGACT	intergenic	-	FALSE	mtRNA lookalike within recognizable numtDNA
chr21:8845278-8846624	chr21	8845331	8845399	-	Infernal, tRNAscan-SE	9.7	28.9	9:Asn	CTG	TAAATTGATGAGACTGAAACCCATGAAAACTTAACAGCTAAACTCCCTAGTCAACTGGTTTGAATCTA	intergenic	-	FALSE	mtRNA lookalike within recognizable numtDNA
chr22:36172420-36173036	chr22	36172867	36172931	+	Infernal, tRNAscan-SE	26.7	45.7	13:Asp	GTC	TATTAGTAAAAATAATTACATAACTTTGTCAAAGTTAACTTGTAGGTTAAAATTATTTATCTCT	intergenic	-	FALSE	mtRNA lookalike within recognizable numtDNA
chr22:36172420-36173036	chr22	36172789	36172857	-	Infernal, tRNAscan-SE	37.2	55.2	12:Ser	TGG	gagaaaggaaggaatcaaacctcctaaaactggttccaaacgagcttcataatcactctgactttctc	intergenic	-	FALSE	mtRNA lookalike within recognizable numtDNA
chr22:36173438-36176066	chr22	36173964	36174030	+	Infernal, tRNAscan-SE	32.8	55.5	14:Lys	TTT	ACTGTGAAGCTAATTAGCATTAACCTTTTATGTTAAAGACCGAGAGCCAGGATTTCTCCACATTAA	intergenic	-	FALSE	mtRNA lookalike within recognizable numtDNA
chr22:36176194-36176681	chr22	36176609	36176675	-	Infernal, tRNAscan-SE	53.2	79.6	22:Pro	TGG	CCAGGAAGAAGCTTCTTGCTCCACAACCAGCACCCAAAGCTGAAATTCTACTTAAACTATTCCCTG	intergenic	-	FALSE	mtRNA lookalike within recognizable numtDNA
chr22:36176194-36176681	chr22	36176538	36176605	+	Infernal, tRNAscan-SE	24.2	29	21:Thr	NNN	TCCTTGTAGTATCATTAAGTGACTCTGGTCTGTAAACCAAAAATGGAGGACCCGGCTCCTTGGGACC	intergenic	-	FALSE	mtRNA lookalike within recognizable numtDNA
chr22:36179064-36179751	chr22	36179392	36179460	+	Infernal, tRNAscan-SE	44.5	56.5	4:Ile	GAC	GAAATATGTCTGATAAGAGAGTTACTTTGACAGAGTAAATTACAGAGGTTTAAATCTTCCTATTTcta	intergenic	-	FALSE	mtRNA lookalike within recognizable numtDNA
chr22:36179064-36179751	chr22	36179569	36179637	+	Infernal, tRNAscan-SE	14.3	38.4	6:Met	CAT	GTAATGGCAGCTAAATAAGTTATCAGGCCCATACCCAAAATATGCTGGTTTATACCCTTCCTGTACTA	intergenic	-	FALSE	mtRNA lookalike within recognizable numtDNA
chr22:36179064-36179751	chr22	36179458	36179529	-	Infernal, tRNAscan-SE	35.6	59.9	5:Gln	TTG	tagaattacaggaattgaaactagtcctaagaagtcaaaattctccatgctatctgatacaccatgtccta	intergenic	-	FALSE	mtRNA lookalike within recognizable numtDNA
chr3:106894139-106898254	chr3	106894214	106894272	-	Infernal, tRNAscan-SE	32.9	68.2	18:Ser	GCT	GAGAAAGCCATATTGTTAAATATGGGGGCATGAGTTAGCAGTTCTTGCATACTTTCTT	lncRNA	ENST00000484698	FALSE	nimtRNA
chr3:106894139-106898254	chr3	106896409	106896475	-	Infernal, tRNAscan-SE	29.5	58.4	16:Arg	TCG	TGGTAATTATGATATATCATAATCTAAAGAATCGAAATCATTTATTTTGACTTAAACTATTCACCA	lncRNA	ENST00000484698	FALSE	nimtRNA
chr3:106894139-106898254	chr3	106896821	106896886	-	Infernal, tRNAscan-SE	45.6	67.8	15:Gly	TCC	AACTCTTTTTCAGGTAATGCTGAAGCTAATTGATTGGAAGTCAATTGTACTGTTATACTAAGAGT	lncRNA	ENST00000484698	FALSE	nimtRNA
chr3:106894139-106898254	chr3	106894143	106894213	-	Infernal, tRNAscan-SE	55.4	78.8	19:Leu	TAG	ACCTTTACTTGGAGTTGAACCAATGTTTTTGGTTCCTAAGATCAATAGATAACTCCTATCCTTTAAAAGT	lncRNA	ENST00000484698	FALSE	nimtRNA
chr3:106894139-106898254	chr3	106894273	106894340	-	Infernal, tRNAscan-SE	36.8	83.5	17:His	GTG	GTAGGTAAGAAGCTGTAGACTTCTATTATTAGATCCACAATCTAATGTTTAATTAAACTATAACTAC	lncRNA	ENST00000484698	FALSE	nimtRNA
chr3:106901068-106902508	chr3	106902104	106902172	+	Infernal, tRNAscan-SE	33.1	53.6	6:Met	CCT	CTAAGGTCAGCTAAACAAGCTATTGGGCCCCTACCCCGAAAATGTTGCTTTTTATCCTTTCAGTACTA	lncRNA	ENST00000484698	FALSE	nimtRNA
chr3:106901068-106902508	chr3	106902031	106902102	-	Infernal, tRNAscan-SE	53.4	99.5	5:Gln	TTG	tagaattataggaatcgaacctacccctgagaatccaaaattctctgtgctacctaatacaccacatccta	lncRNA	ENST00000484698	TRUE	nimtRNA
chr3:106901068-106902508	chr3	106901965	106902033	+	Infernal, tRNAscan-SE	46.1	78.6	4:Ile	GAT	GAAATATGTCGGACAAAAGAGTTACTTTGATAGACTAAATTATAGAGGTTTAAGTCCTCTTATTTGta	lncRNA	ENST00000484698	FALSE	nimtRNA
chr3:106902523-106903560	chr3	106902901	106902968	-	Infernal, tRNAscan-SE	56.9	97.1	2:Val	TAC	CAAAGTGGTCAGGTGATATGAAATCTTCCGGGTGTAAGCCGGGTGCTTTAAGTTAAGCTACACTTTG	lncRNA	ENST00000484698	FALSE	nimtRNA
chr3:120722023-120722645	chr3	120722390	120722457	+	Infernal, tRNAscan-SE	44.7	89	13:Asp	GTC	AGATATTAGAAAAATTATTTCATAACTTTGTCAAAGTTAAGTTACAGGTTAAGTCCCATATATCTTA	gene	ENSG00000144840	FALSE	nimtRNA
chr3:120722023-120722645	chr3	120722318	120722386	-	Infernal, tRNAscan-SE	49.4	97.3	12:Ser	TGA	gaaaaaggaaggaatccaaccccctaaaactggtttcaagccaacctcataacctctatgactttttc	gene	ENSG00000144840	FALSE	nimtRNA
chr3:152919705-152919868	chr3	152919793	152919865	+	Infernal, tRNAscan-SE	40.9	89.6	9:Asn	GTT	AGATTGAAGCCAGTTGATTAGGATGTTTAGCTGTTAACTAAATTTTCATGGATTTGAATTCCACCAATCTAG	intergenic	-	FALSE	mtRNA lookalike within recognizable numtDNA
chr3:153658794-153658987	chr3	153658928	153658987	+	Infernal, tRNAscan-SE	33.5	49.3	12:Ser	TGA	aaaaagtcatagaggttatgggattggcttgaaaccagtttttgggggttcaattcctt	ncRNA	ENSG00000238755	FALSE	nimtRNA
chr3:153658794-153658987	chr3	153658862	153658924	-	Infernal, tRNAscan-SE	29.5	49.4	13:Asp	GTC	AAGATATACCAGGTTTAATCTGTAACTTTGACAAAGTTATGAAATAATTTTACTAATATCTT	ncRNA	ENSG00000238755	FALSE	nimtRNA
chr3:166159903-166160355	chr3	166159941	166160009	-	Infernal, tRNAscan-SE	42	75.3	17:His	GTG	GTAGATAAGAAGTTGCGGGTTTCTATTATTAGATCCACAATCTAATGTTTTTGTTAAACTATAGCTAT	intergenic	-	FALSE	mtRNA lookalike within recognizable numtDNA
chr3:166160400-166162069	chr3	166160705	166160771	-	Infernal, tRNAscan-SE	38.1	63.1	16:Arg	TCA	TGGTAAATGTGGTCTATCATAATCTAATGAGTTGAAATCATTTATTTTGACTTAAATGATTTACCA	intergenic	-	FALSE	mtRNA lookalike within recognizable numtDNA
chr3:166160400-166162069	chr3	166161118	166161185	-	Infernal, tRNAscan-SE	57.7	78.8	15:Gly	TCC	ACTCTCTTTCAGATATTAGCAAAACTAATTGATTGGAAGTCAATGGTACTGTTTATACTAAAAGAGT	intergenic	-	FALSE	mtRNA lookalike within recognizable numtDNA
chr3:166227122-166227543	chr3	166227423	166227488	-	Infernal, tRNAscan-SE	35.3	28.1	2:Val	TAC	AAGTGGTCAGTTGACGTGAAATCTTCCCATTGTAAACTGGGTGCTTTAAGTTAAGCTATACTTTT	intergenic	-	FALSE	mtRNA lookalike within recognizable numtDNA
chr3:176966318-176966436	chr3	176966354	176966418	+	Infernal, tRNAscan-SE	43.6	57.9	4:Ile	GAT	GAAATATGCCTGACAAAAGAATTACTTTGATAAAGTCAAAGAGGTTTAAACCCTCTTATTTCTA	intergenic	-	FALSE	mtRNA lookalike within recognizable numtDNA
chr3:29797652-29797899	chr3	29797826	29797891	-	Infernal, tRNAscan-SE	45.6	78.6	16:Arg	TCA	TGGTAGGTATGGGTATCATAATCTAATGAGTTGAAATCATTTATTTTTGCTTAAACTACTTACCA	lncRNA	ENST00000497319	FALSE	nimtRNA
chr3:40252147-40253767	chr3	40252333	40252401	+	Infernal, tRNAscan-SE	41.6	74.5	2:Val	TAC	AAAATGTAGCTTAACCCAAAGCATCCGGCTTACACCCAGAAGATTTCATCATGACCTAATCACTTTGA	lncRNA	ENST00000631175	FALSE	nimtRNA
chr3:43229326-43229731	chr3	43229517	43229584	+	Infernal, tRNAscan-SE	61.2	81.8	22:Pro	TGG	AGAGAGTAGTTTAAATTAGAATCTTAGCTTTGGGCGCTGATGGTAAAGTCAAGTACTTTTTCTCTGA	intergenic	-	FALSE	mtRNA lookalike within recognizable numtDNA
chr3:43229326-43229731	chr3	43229587	43229652	-	Infernal, tRNAscan-SE	55.5	68.4	21:Thr	TAT	GCCCTTGGAAGGAGGTCTTCATTTCTGGCTTATAAGGCCGGTGTATTGGTTTATACTACAAGGGC	intergenic	-	FALSE	mtRNA lookalike within recognizable numtDNA
chr3:68658950-68659131	chr3	68659038	68659102	-	Infernal, tRNAscan-SE	12.9	27.6	5:Gln	TTG	TTACATTAATCCTctacccctgagaatccaaaattctccgtgccacctgtcgcaccctatccta	intergenic	-	FALSE	mtRNA lookalike within recognizable numtDNA
chr3:89586838-89590116	chr3	89588570	89588636	-	Infernal, tRNAscan-SE	35.3	56.7	13:Asp	GTA	AAGACCTACAGGATTTACCTATAAATTAACTTTTACAAAGTTATGTAATGATTTTACTAGTATCTT	intergenic	-	FALSE	mtRNA lookalike within recognizable numtDNA
chr3:89586838-89590116	chr3	89588640	89588708	+	Infernal, tRNAscan-SE	41.5	78	12:Ser	TGA	agaaagtcatagaggttatgggattgtcttgaaaccagtttctggggattcaattccttcctttctcG	intergenic	-	FALSE	mtRNA lookalike within recognizable numtDNA
chr3:89586838-89590116	chr3	89587803	89587872	-	Infernal, tRNAscan-SE	34.2	53.8	14:Lys	TTT	CACTGCAGAGAGGTATAGATCACCTCAGTCTTCAACTTAAAAGGTTAATGCTTGGTAGCTTTACAGTTG	intergenic	-	FALSE	mtRNA lookalike within recognizable numtDNA
chr3:96617188-96618510	chr3	96618236	96618304	-	Infernal, tRNAscan-SE	56.2	92.2	2:Val	TAC	CAGAGTGGTCAAGTTGAGTTGAAATCTCCTAAGTGTAAGTTGGGTGCTTTATGTTAAGCTACACTCTG	intergenic	-	FALSE	mtRNA lookalike within recognizable numtDNA
chr4:116297741-116300312	chr4	116298779	116298847	+	Infernal, tRNAscan-SE	50.7	75.9	2:Val	TAC	AAAGTGTAGCTTAACCCAAAGCATCCGGCTTACACCTGGAAGATTTCATCATGATCTGTTCACTTTGA	intergenic	-	FALSE	mtRNA lookalike within recognizable numtDNA
chr4:116297741-116300312	chr4	116297743	116297813	+	Infernal, tRNAscan-SE	54	79.3	1:Phe	GAA	TTAATGTAGCTTAATTATTCAAAGCAAGACACTGAAAATGTCTAGATGGATCCGCACAACCCTATAAACA	intergenic	-	FALSE	mtRNA lookalike within recognizable numtDNA
chr4:155451615-155466470	chr4	155462667	155462734	-	Infernal, tRNAscan-SE	32.3	76.7	6:Met	CAT	AGTATAGGAAGGATATAACCAACATTTTTGGTGTATGGGCCCAATAGCTTATTTAGCTGACCTTAAT	intergenic	-	FALSE	mtRNA lookalike within recognizable numtDNA
chr4:155451615-155466470	chr4	155461413	155461485	+	Infernal, tRNAscan-SE	37.8	80.6	9:Asn	GTT	AGATTGAAGCCAGTTGATTAGGGTGTTTAGCTGTTAACTAAATTTTATTCGTGGTTTGAATTCCACCAATCT	intergenic	-	FALSE	mtRNA lookalike within recognizable numtDNA
chr4:155451615-155466470	chr4	155454915	155454973	-	Infernal, tRNAscan-SE	34.1	68.5	18:Ser	GCT	GAGAAAGCCATGTTGTTAAACATGGGGGCATGAGTTAGCAGTTCTTGCATACTTTCTT	intergenic	-	FALSE	mtRNA lookalike within recognizable numtDNA
chr4:155451615-155466470	chr4	155461250	155461315	+	Infernal, tRNAscan-SE	55.7	86.3	11:Tyr	GTA	GTAAAGTGGCTGAATAAGCATTAGACTGTAAATCTAAAGACAGAGGTCAAGGCCTCTTTTTAGCA	intergenic	-	FALSE	mtRNA lookalike within recognizable numtDNA
chr4:155451615-155466470	chr4	155454974	155455042	-	Infernal, tRNAscan-SE	38.6	71.5	17:His	GTG	GTAGGTAAGAAGTTGCAGGCTTTTATTGTTAGATCCACGATCTAATGTTTTGGTTAAACTATAGCTAC	intergenic	-	FALSE	mtRNA lookalike within recognizable numtDNA
chr4:155451615-155466470	chr4	155454844	155454914	-	Infernal, tRNAscan-SE	59.7	98.4	19:Leu	TAG	ACTTTTATTTGGAGTTACATCAATGTTTTTGGTTCCTAAGACCAATGGATAACTCCAATCCTTTAAAAGT	intergenic	-	FALSE	mtRNA lookalike within recognizable numtDNA
chr4:155451615-155466470	chr4	155459635	155459702	+	Infernal, tRNAscan-SE	38.5	54.2	12:Ser	TGA	agagagtcgtggggttatctgactggcttgaaaccagtttctggagttttgattccttcctttctca	intergenic	-	FALSE	mtRNA lookalike within recognizable numtDNA
chr4:155451615-155466470	chr4	155458798	155458866	-	Infernal, tRNAscan-SE	28	54.5	14:Lys	TTT	CACTGCAGAGAGGTGTAGATCCGCTCAGTCTTTAACTTAAAAGTTTAATGCTAGATAGTTTTACAGTG	intergenic	-	FALSE	mtRNA lookalike within recognizable numtDNA
chr4:155451615-155466470	chr4	155461567	155461634	-	Infernal, tRNAscan-SE	51.8	89.7	7:Trp	TCA	AGAAATTAAGAGTAACTTACTTACTAAGGGCTTTGAAGGTTCTTGGTCTTATTTAACCTAAATTTCT	intergenic	-	FALSE	mtRNA lookalike within recognizable numtDNA
chr4:155451615-155466470	chr4	155461489	155461557	+	Infernal, tRNAscan-SE	34.4	67.5	8:Ala	TGC	AGGGCTTAGCTTAATTACAGCGGTTGATTTGCGTTCAATTGATGCAGTATAGAGTCTTGCAGTGTTTA	intergenic	-	FALSE	mtRNA lookalike within recognizable numtDNA
chr4:155451615-155466470	chr4	155465460	155465528	-	Infernal, tRNAscan-SE	58.1	85.9	2:Val	TAC	CAAAGTGATCAGGTCACAATGAAATCTTCCAGGTGTAAGCTGGATGCTTTGGTTTAAGCTACACTTTG	intergenic	-	FALSE	mtRNA lookalike within recognizable numtDNA
chr4:155451615-155466470	chr4	155462805	155462873	-	Infernal, tRNAscan-SE	46.6	83.7	4:Ile	GAT	agAAATTAGAGGATTTTAACCTCTATTGTTTACTCTATCAAAGTAATTCTTTTGTCTGACATATTTCC	intergenic	-	FALSE	mtRNA lookalike within recognizable numtDNA
chr4:155451615-155466470	chr4	155459564	155459631	-	Infernal, tRNAscan-SE	40.1	76.1	13:Asp	GTC	AAGACATATAGGATTTAACCTATAAACTAACTTTGACAAAGTTATGGAATAATTTTACTAATATCTT	intergenic	-	FALSE	mtRNA lookalike within recognizable numtDNA
chr4:155451615-155466470	chr4	155462736	155462807	+	Infernal, tRNAscan-SE	50.1	84.9	5:Gln	TTG	aggacgtggtgtgataggtagcacagagaattttggattctcaggggtaggttaaattcctatagtactag	intergenic	-	FALSE	mtRNA lookalike within recognizable numtDNA
chr4:155451615-155466470	chr4	155463826	155463900	-	Infernal, tRNAscan-SE	47.6	128.4	3:Leu	TAA	gttaagaagaggagttgaacctctgattataaaattttaagttttatgcaattaccaggctctgccatcttaac	intergenic	-	FALSE	mtRNA lookalike within recognizable numtDNA
chr4:155451615-155466470	chr4	155452457	155452525	+	Infernal, tRNAscan-SE	37.7	73.4	20:Glu	TTC	TTCTTATAGTTGAAATACTACAATGATTTTTCATGTCGTTAGTCATGATTATAGTCCATGTGGGAATA	intergenic	-	FALSE	mtRNA lookalike within recognizable numtDNA
chr4:155451615-155466470	chr4	155456698	155456764	-	Infernal, tRNAscan-SE	42.6	76.3	16:Arg	TTG	TGGTAAATGTGGTCTATCATAATCTAATGAGTCAAAATCATTTATTTTGACTTAAACTATTTACCA	pseudogene	ENSG00000249127	FALSE	nimtRNA
chr4:155451615-155466470	chr4	155457111	155457178	-	Infernal, tRNAscan-SE	54.7	74.3	15:Gly	TCT	ACTCTCTTTCGGATAATATCAAAACTAATTGATTAGAAGTCAATGGTACTGCTTATACTAAAAGAGT	intergenic	-	FALSE	mtRNA lookalike within recognizable numtDNA
chr4:155451615-155466470	chr4	155461315	155461381	+	Infernal, tRNAscan-SE	39.4	80.8	10:Cys	GAA	GCCCTGAGGTGATTTCTCATGTTGAACTGAAAATTCAAAGGAGCAGCTTCAATCCTGCTGGGGCTT	intergenic	-	FALSE	mtRNA lookalike within recognizable numtDNA
chr4:162421367-162421541	chr4	162421455	162421525	-	Infernal, tRNAscan-SE	76.7	111.4	19:Leu	TAG	ACTTTTATTTGGAGTTGCACCAAAATTTTTGGGGCCTAAGACCAACGGATGGCTGTTATCCTTTAAAAGT	intergenic	-	FALSE	mtRNA lookalike within recognizable numtDNA
chr4:163229039-163229149	chr4	163229041	163229109	-	Infernal, tRNAscan-SE	47.2	92.4	10:Cys	GCA	AGCCCCAGCAGGATTGAAGCTGCTCCTTTGAATTTGCAATTCAACATGAAAAACATCACCTCAGGGCT	intergenic	-	FALSE	mtRNA lookalike within recognizable numtDNA
chr4:25717914-25721057	chr4	25720444	25720511	-	Infernal, tRNAscan-SE	46.7	60	15:Gly	TCC	ACTGTCTTTCAGATAGTATCGAAACTAATTGATTGGAAGTCAATGGTACTGTTTATGCTAAAAGAGT	intergenic	-	FALSE	mtRNA lookalike within recognizable numtDNA
chr4:25717914-25721057	chr4	25720031	25720097	-	Infernal, tRNAscan-SE	44.7	75	16:Arg	TCA	TGGTAAACACGGTCTATCATAATCTAATGAGTTGAAATCATTTATTTTGACTTAAACTATTTACCA	intergenic	-	FALSE	mtRNA lookalike within recognizable numtDNA
chr4:25717914-25721057	chr4	25717950	25718008	-	tRNAscan-SE	NA	16.7	18:Ser	GAC	GAGAAAACCATATTATCAGGCATGGGGGCATGAGCTGTCAGTTCTTGCATACTTTCTT	intergenic	-	FALSE	mtRNA lookalike within recognizable numtDNA
chr4:25717914-25721057	chr4	25718009	25718077	-	Infernal, tRNAscan-SE	42.3	65.6	17:His	GTG	ATAGGTAAGAAGTTGCAGGCTTCTATTGTTAGATCCACAATCTAATGTTTTGGTTGAACTATAGCTAC	intergenic	-	FALSE	mtRNA lookalike within recognizable numtDNA
chr4:49246020-49246916	chr4	49246540	49246600	+	Infernal, tRNAscan-SE	25.5	25.3	15:Gly	NNN	CTCTTTTAGTATAAATAGTACCATGATTTCCAAAGTTTTGATAGCATCCGAAAAACAGTA	intergenic	-	FALSE	mtRNA lookalike within recognizable numtDNA
chr4:49548563-49549436	chr4	49548856	49548916	-	Infernal, tRNAscan-SE	25.5	25.3	15:Gly	NNN	ACTGTTTTTCGGATGCTATCAAAACTTTGGAAATCATGGTACTATTTATACTAAAAGAGT	intergenic	-	FALSE	mtRNA lookalike within recognizable numtDNA
chr4:64607424-64611887	chr4	64608836	64608904	+	Infernal, tRNAscan-SE	33.2	71.5	20:Glu	TTC	TTCTTATAGTTAAAATACAATGACGGTTTTTCATATCATTAGTCATAGTTACAATCCATGTAGGAATA	intergenic	-	FALSE	mtRNA lookalike within recognizable numtDNA
chr4:64607424-64611887	chr4	64610910	64610975	-	Infernal, tRNAscan-SE	46.6	80.2	16:Arg	TTG	TGGTAAGTATGACTACCATAATCTAATGAGTCAAAATCATTTATTTTTGTTTAAACTACCTACCA	intergenic	-	FALSE	mtRNA lookalike within recognizable numtDNA
chr4:64607424-64611887	chr4	64607636	64607698	-	Infernal, tRNAscan-SE	52.6	73.1	21:Thr	TGT	GTCCTGGGGAGGTCTCCATTTCCGGTTTACAAGACCAGTGTATTGGCTTATACTACAAGGGC	intergenic	-	FALSE	mtRNA lookalike within recognizable numtDNA
chr4:64607424-64611887	chr4	64607566	64607633	+	Infernal, tRNAscan-SE	59.8	92.1	22:Pro	TGG	AGAGAGTAGTTTAAATTAGAATTTTAGCTTTGGGTGCTGATGGTGAAGTTAAGTCCTTTCTCTCTGA	intergenic	-	FALSE	mtRNA lookalike within recognizable numtDNA
chr4:64607424-64611887	chr4	64611309	64611372	-	Infernal, tRNAscan-SE	38.8	52.9	15:Gly	TCC	ACTCTTTTTCTAATGCTGTCGAAACTAATTGGAAGTCAACGGTACTGTTTATACTAAAAGAGT	intergenic	-	FALSE	mtRNA lookalike within recognizable numtDNA
chr4:66065344-66065456	chr4	66065382	66065452	+	Infernal, tRNAscan-SE	64.6	104	19:Leu	TAG	CTTTTAAAGGATAAGAGTTTTCTGTTGGTCTTAGGAACCAAAAACATTGGTGCAACTCCAAATAAAAGTG	ncRNA; lncRNA	ENSG00000249413; ENST00000508572	FALSE	nimtRNA
chr4:68049637-68050453	chr4	68049640	68049707	-	Infernal, tRNAscan-SE	45.2	58.6	7:Trp	TCA	AGAAATTAAGCATAATTTACTTACTTAGGGCTTTGAGGATTCTTGGTCTGATTTAACCTAAGTTTCT	lncRNA	ENST00000500538	FALSE	nimtRNA
chr4:92701825-92702653	chr4	92702267	92702342	+	Infernal, tRNAscan-SE	29.1	57.7	3:Leu	TAA	ttaaggtggcagaagcccggtaattgcataaaatgtaaaactttataatcagaggttcaatgaatcttcttaaca	lncRNA	ENST00000505687	FALSE	nimtRNA
chr4:93817308-93817500	chr4	93817433	93817500	-	Infernal, tRNAscan-SE	44.6	64.1	22:Pro	TTG	CAGGGAAAAAAGCATCCCGCTTCACTGTCAATACCAAAAGCTGAAATTCTAGTTAAACTATTCCCTG	intergenic	-	FALSE	mtRNA lookalike within recognizable numtDNA
chr4:93817308-93817500	chr4	93817364	93817430	+	Infernal, tRNAscan-SE	59.6	89.7	21:Thr	TGT	CCCCTGTAGTATAATCCAATACTCTGGTCTTGTAAACCAGAAATGGAGAATCGTCTCCCCAGGGCA	intergenic	-	FALSE	mtRNA lookalike within recognizable numtDNA
chr4:98669026-98669131	chr4	98669027	98669082	-	Infernal, tRNAscan-SE	21.1	18.5	12:Ser	NNN	ATTTAACCTATAAATTAACTTTGAAAAAGTTATGTAATAATTTTACTAATATCTT	intergenic	-	FALSE	mtRNA lookalike within recognizable numtDNA
chr5:100045938-100055045	chr5	100048786	100048856	-	Infernal, tRNAscan-SE	76.7	111.4	19:Leu	TAG	ACTTTTATTTGGAGTTGCACCAAAATTTTTGGGGCCTAAGACCAACGGATGGCTGTTATCCTTTAAAAGT	intergenic	-	FALSE	mtRNA lookalike within recognizable numtDNA
chr5:100045938-100055045	chr5	100051064	100051131	-	Infernal, tRNAscan-SE	61.8	94.6	15:Gly	TCC	ACTCTTTTTTGAATATCATCAAAACTAGTTAATTGGAAGTTAACGGTACTGTTTATACTAAAAGAGT	intergenic	-	FALSE	mtRNA lookalike within recognizable numtDNA
chr5:100045938-100055045	chr5	100048857	100048915	-	Infernal, tRNAscan-SE	36.7	74.7	18:Ser	GCT	GAGAAAGCCATGTTGTTAGACATGGGAGTATGAGTTAGCAGTTCTTATGAGCTTTCTC	intergenic	-	FALSE	mtRNA lookalike within recognizable numtDNA
chr5:100045938-100055045	chr5	100046379	100046447	+	Infernal, tRNAscan-SE	44.1	88.4	20:Glu	TTC	TTCTTGTAGTTGAAATGCAATGATGTTTTTTCATATCATTGGTCACGGTTGTAGTCCGTGCGAGAATA	intergenic	-	FALSE	mtRNA lookalike within recognizable numtDNA
chr5:100045938-100055045	chr5	100053540	100053607	-	Infernal, tRNAscan-SE	53.2	104.4	13:Asp	GTC	AAGATATACGGGGTTTAACCTGTAACTTAACTTTGACAAAGTTATGAAATGGTTTTTCTAATATCTT	intergenic	-	FALSE	mtRNA lookalike within recognizable numtDNA
chr5:100045938-100055045	chr5	100053611	100053679	+	Infernal, tRNAscan-SE	47.4	78.2	12:Ser	TGA	aaaaagtcatagaggctgtggggttggcttgaaaccagctttaggaggtttcattccttcctttttcG	intergenic	-	FALSE	mtRNA lookalike within recognizable numtDNA
chr5:100045938-100055045	chr5	100048916	100048984	-	Infernal, tRNAscan-SE	38.5	100.8	17:His	GTG	GTAAATAAGGGGCTGTGAGCCTCTGTTATCAGATTCACAATCTGATGTTTTGGTTAAACTATATTTAC	intergenic	-	FALSE	mtRNA lookalike within recognizable numtDNA
chr5:100045938-100055045	chr5	100050653	100050717	-	Infernal, tRNAscan-SE	39.6	75.9	16:Arg	TCG	TGGTAAATATGACTATCATAATTTAATCAGTCGAAATCATTCGTTTTATTTAAACTATGTACCA	intergenic	-	FALSE	mtRNA lookalike within recognizable numtDNA
chr5:100045938-100055045	chr5	100052760	100052829	-	Infernal, tRNAscan-SE	32.9	78.3	14:Lys	TTT	CACTGTAAAGAGGTAGTGATTCTCTCAATCTTTAACTTAAAAGGTTAATGCTAGGTTAACTTTACAGTG	intergenic	-	FALSE	mtRNA lookalike within recognizable numtDNA
chr5:106553363-106553537	chr5	106553450	106553518	+	Infernal, tRNAscan-SE	50.3	100.4	20:Glu	TTC	TTCTTGTAGTTGAAATACAACGATGGTTTTTCATATCACTGGTCGTGGTTGTAGTCCATGCGAGAATA	intergenic	-	FALSE	mtRNA lookalike within recognizable numtDNA
chr5:121030982-121031317	chr5	121031186	121031256	+	Infernal, tRNAscan-SE	55.9	65	1:Phe	GAA	TTTATGTAGCTTATTCCCTTAAAGCAATGCACTGAAAATGTCTGGATGGGCCCACACTGCCCCATAAACA	intergenic	-	FALSE	mtRNA lookalike within recognizable numtDNA
chr5:123760203-123761766	chr5	123760805	123760873	+	Infernal, tRNAscan-SE	58.9	81.1	1:Phe	GAA	TTTATGTAGCTTAATTATTAAAAGCAAGACACTGAAAATGTCTAGACGGACTTATTACCCCATAAACA	intergenic	-	FALSE	mtRNA lookalike within recognizable numtDNA
chr5:134923309-134928527	chr5	134924054	134924122	+	Infernal, tRNAscan-SE	48	97.1	20:Glu	TTC	TTCTTGTAGTTGAAATACAATGATGGTTTTTCATATCATTGGTCGTGGTTGTAGCCCGTGCAAGAATA	lncRNA	ENST00000510013	FALSE	nimtRNA
chr5:134923309-134928527	chr5	134928327	134928391	-	Infernal, tRNAscan-SE	44	80	16:Arg	TCG	TGGTAAATATGATTATCATAATTTAATGAGTCGAAATCATTCGTTTTGTTTGAACTATATACCA	lncRNA	ENST00000510013	FALSE	nimtRNA
chr5:134923309-134928527	chr5	134926531	134926589	-	Infernal, tRNAscan-SE	36.8	75.4	18:Ser	GCT	GAGAAAGCCATGTTGTTAGACATGGGGATATGAGTTAGCAGTTCTTATGCGCTTTCTC	lncRNA	ENST00000510013	FALSE	nimtRNA
chr5:134923309-134928527	chr5	134926460	134926530	-	Infernal, tRNAscan-SE	76.7	111.4	19:Leu	TAG	ACTTTTATTTGGAGTTGCACCAAAATTTTTGGGGCCTAAGACCAACGGATGGCTGTTATCCTTTAAAAGT	lncRNA	ENST00000510013	FALSE	nimtRNA
chr5:134923309-134928527	chr5	134926590	134926658	-	Infernal, tRNAscan-SE	36.8	100.6	17:His	GTG	GTAAATAAGGGGTCGTGAGCCTCTGTTGTCAGATTCACAATCTGATGTTTTGGTTAAACTATATTTAC	lncRNA	ENST00000510013	FALSE	nimtRNA
chr5:5395380-5396968	chr5	5396336	5396403	-	Infernal, tRNAscan-SE	48.5	93.3	13:Asp	GTC	AAGATATATAGGGCTTAACCTATAACTTAACTTTGACAAAGTTATGAAATAATTTTACTAATATCTT	intergenic	-	FALSE	mtRNA lookalike within recognizable numtDNA
chr5:5395380-5396968	chr5	5396407	5396475	+	Infernal, tRNAscan-SE	47.3	93.2	12:Ser	TGA	aagaagtcatggaggttatgggattggcttgaaaccagtctttgggggttcaattccttcctttttca	intergenic	-	FALSE	mtRNA lookalike within recognizable numtDNA
chr5:79401442-79401550	chr5	79401493	79401550	-	Infernal, tRNAscan-SE	55.5	75.9	22:Pro	TGG	CAGGAGAAAAGCATTCCCGCTTCACCGTCAACACCCAAAGCTAAAATTCTAATTAAA	gene	ENSG00000152413	FALSE	nimtRNA
chr5:80650022-80652368	chr5	80652065	80652135	-	Infernal, tRNAscan-SE	45.6	62.1	1:Phe	GAA	GTTTATGGGGTGGTATGAGCCTGTCGAAACATTTTCAGTGTATTGCTTTGAGGAAGTAAGCTACATAAAC	lncRNA	ENST00000513048	FALSE	nimtRNA
chr5:80650022-80652368	chr5	80651048	80651116	-	Infernal, tRNAscan-SE	56.2	92.2	2:Val	TAC	CAGAGTGGTCAAGTTGAGTTGAAATCTCCTAAGTGTAAGTTGGGTGCTTTATGTTAAGCTACACTCTG	lncRNA	ENST00000513048	FALSE	nimtRNA
chr5:85237550-85238064	chr5	85237603	85237669	-	Infernal, tRNAscan-SE	33	25.9	21:Thr	NNN	GCCCTAGGAAGACATACTCTCCATTCTTGATTTAAAGACCAAAGTAATAATATATTCTACAAGGAC	intergenic	-	FALSE	mtRNA lookalike within recognizable numtDNA
chr5:8618577-8621260	chr5	8620319	8620385	+	Infernal, tRNAscan-SE	45.5	64.2	21:Thr	TAT	CCCTTGTAGTATAATTTAATACTCTGGTCTTATAAACCAGAAGTGGAGACTCCCCTCCCCAGGAAA	intergenic	-	FALSE	mtRNA lookalike within recognizable numtDNA
chr5:8618577-8621260	chr5	8619105	8619173	-	Infernal, tRNAscan-SE	33.6	84.7	20:Glu	TTC	ATTCCCACACGGACTATAACCATGACTAATGACATGAAAAGTCATTTCTGTATTTCAACTATAAGAAC	intergenic	-	FALSE	mtRNA lookalike within recognizable numtDNA
chr5:8618577-8621260	chr5	8620388	8620454	-	Infernal, tRNAscan-SE	39.1	41.6	22:Pro	TGA	CAGGGAAAATGCGTCCCGCTTCACTGTCAACACTCAAAGCTGAAATTCTAATTAAGCTATTCACTG	intergenic	-	FALSE	mtRNA lookalike within recognizable numtDNA
chr5:94567456-94570918	chr5	94570749	94570816	-	Infernal, tRNAscan-SE	60.7	87.6	22:Pro	TGG	CAGAGAAAAAGTACTTGACTTCACCATCAGCACCCAAAGCTAAGATTCTAATTTAAACTACTCTCTG	gene	ENSG00000185261	FALSE	nimtRNA
chr5:94567456-94570918	chr5	94570681	94570746	+	Infernal, tRNAscan-SE	54.6	75	21:Thr	TGT	CCCCTGTAGTATAAACCAATACACCGGTCTTGTAAACTGGAAATGAAGACTTCCTTCCAAGGACA	gene	ENSG00000185261	FALSE	nimtRNA
chr5:94567456-94570918	chr5	94569467	94569535	-	Infernal, tRNAscan-SE	49.7	108.7	20:Glu	TTC	ATTCTCGCACGGACTACAACCACGACCAATGATATGAAAAACCATCGTTGTATTTCAACTACAAGAAC	gene	ENSG00000185261	FALSE	nimtRNA
chr5:97677415-97685372	chr5	97677475	97677542	-	Infernal, tRNAscan-SE	50.7	83.7	21:Thr	TGT	GTCCTGGGGAGGAAATCCTCCATTTTTGGTTTACAAGACTAGAGTAATAAAGTTATACTACGAGGAC	intergenic	-	FALSE	mtRNA lookalike within recognizable numtDNA
chr5:97677415-97685372	chr5	97678686	97678754	+	Infernal, tRNAscan-SE	33.1	83.3	20:Glu	TTC	TTCTTATAATTGAAGTACAATGATGATTTTTCATGTCATTAGTCATAGTTATATTCCATTTAAGAATT	intergenic	-	FALSE	mtRNA lookalike within recognizable numtDNA
chr5:97677415-97685372	chr5	97677416	97677471	+	Infernal, tRNAscan-SE	61.3	92.1	22:Pro	TGG	TAAGTAGAATTTCAGCTTTGGGAGCTGGTGGTGAAGTGGGATGCTTTTTCCCTGA	intergenic	-	FALSE	mtRNA lookalike within recognizable numtDNA
chr5:98409682-98411806	chr5	98410172	98410240	+	Infernal, tRNAscan-SE	38.2	82.2	12:Ser	TGA	agagagtcatagaggttatgggattggcttgaaaccagtttctgggggttcgagtctttcctttctca	intergenic	-	FALSE	mtRNA lookalike within recognizable numtDNA
chr5:98409682-98411806	chr5	98410101	98410168	-	Infernal, tRNAscan-SE	48.5	93.8	13:Asp	GTC	AAGACATATAGGGTTTAACCTATAAATTAACTTTGACAAAGTTATGTAATAATCTTACTAATATCTT	intergenic	-	FALSE	mtRNA lookalike within recognizable numtDNA
chr6:153665572-153669826	chr6	153665573	153665634	-	Infernal, tRNAscan-SE	31.9	56.5	12:Ser	TGA	ggaaggaattgaaccccaaaaactggtttcaagccaatctcataacttctatgactttttc	intergenic	-	FALSE	mtRNA lookalike within recognizable numtDNA
chr6:153665572-153669826	chr6	153668522	153668588	+	Infernal, tRNAscan-SE	38.8	84.2	16:Arg	TCG	GATAATTAGTTTAAGTCAAAATAAATGATTTCGACTCATTAAATTATGATAGATTATAATTACCAA	intergenic	-	FALSE	mtRNA lookalike within recognizable numtDNA
chr6:153665572-153669826	chr6	153668106	153668176	+	Infernal, tRNAscan-SE	43.9	58	15:Gly	TCC	CTCTTTTAGCACAAAATAGTACAATTGATTTCCAATCAATTAGCTTTGGTATTATGTGAAAAAAAGAGTA	intergenic	-	FALSE	mtRNA lookalike within recognizable numtDNA
chr6:153665572-153669826	chr6	153666397	153666464	+	Infernal, tRNAscan-SE	43	76.8	14:Lys	TTT	ACTGTAAAGCTAATTAGCATTAACCTTTTAAGTTAAAGATTGAGGATTCTAAACTCCCCTGCAGTAA	intergenic	-	FALSE	mtRNA lookalike within recognizable numtDNA
chr6:153665572-153669826	chr6	153665638	153665706	+	Infernal, tRNAscan-SE	34.9	77.2	13:Asp	GTC	AGATATTGGTAAAACCATTAAATAACTTTGTCAAAGTTAATTTATAGGTTAAAACCCTATGTGTCTTA	intergenic	-	FALSE	mtRNA lookalike within recognizable numtDNA
chr6:156547836-156548053	chr6	156547912	156547986	-	Infernal, tRNAscan-SE	35.3	90.2	3:Leu	TAC	gttaagaagaggaattgaacctctgcccataaagttgtaaattttacgcaattgccgggctctgccgtcttaac	intergenic	-	TRUE	mtRNA lookalike within recognizable numtDNA
chr6:91727058-91727177	chr6	91727105	91727166	-	Infernal, tRNAscan-SE	26.7	56.3	7:Trp	TCA	AGAAATTAAGTATTATTAACTTACTAAGGGCTTTGAAGGTTCTCGGTCTATGTTTAACCCT	intergenic	-	FALSE	mtRNA lookalike within recognizable numtDNA
chr6:94446738-94447449	chr6	94447123	94447190	-	Infernal, tRNAscan-SE	43.4	93.1	6:Met	CAT	AGTACGGGAAGGGTATAACCAATATTTTTGGGGTATGGACCCAATAGCTTATTTAGCTGACCTTACT	intergenic	-	FALSE	mtRNA lookalike within recognizable numtDNA
chr6:94446738-94447449	chr6	94447261	94447329	-	Infernal, tRNAscan-SE	57.6	98.4	4:Ile	GAT	agAAATAAGAGGGTTTGAACCTCTATAATTTATTATATCAAAGTAACTCTTTTGTCAGACATATTTCT	intergenic	-	FALSE	mtRNA lookalike within recognizable numtDNA
chr6:94446738-94447449	chr6	94447192	94447263	+	Infernal, tRNAscan-SE	24.1	44	5:Gln	TTG	aggatgtggtatattgggtagcacagataattttggattcccaggggttggttcaattcctctaattctag	intergenic	-	FALSE	mtRNA lookalike within recognizable numtDNA
chr7:111085401-111085486	chr7	111085403	111085475	+	Infernal, tRNAscan-SE	37.3	79.6	9:Asn	GTT	aGATTGAAGCTAGTTGATTAGGATATTTAGCTGTTAACTAAATTTTTGTGGGTTTGCGTCCCATTAATCTAG	lncRNA	ENST00000489381	FALSE	nimtRNA
chr7:112372646-112375031	chr7	112374251	112374319	-	Infernal, tRNAscan-SE	30.7	73	20:Glu	TTC	ATTCCACATGGACTATAACCATGACCTAATGATATGAAAAACCATCATTGTACTTCAACTGTAAGAAT	ncRNA; lncRNA	ENSG00000226851; ENST00000431064	FALSE	nimtRNA
chr7:112375035-112375560	chr7	112375503	112375560	-	Infernal, tRNAscan-SE	58.4	72	22:Pro	TGG	CAGGGAGAAAGCATTCCCGCTTCACCGTCAACAGCCAAAGCTGAAATTCTAATTAAA	ncRNA; lncRNA	ENSG00000226851; ENST00000431064	FALSE	nimtRNA
chr7:112375035-112375560	chr7	112375434	112375500	+	Infernal, tRNAscan-SE	46.8	58.6	21:Thr	TAT	TCCTTGTAGTACAATTCCATACTCTGGTCTTATAAACCAGAAATGGAGAATCCCCTCCCCGGGGCA	ncRNA; lncRNA	ENSG00000226851; ENST00000431064	FALSE	nimtRNA
chr7:141801337-141805530	chr7	141803626	141803694	-	Infernal, tRNAscan-SE	36.4	78.6	4:Ile	GAT	agAAATAACAGGATTTTAACTTCTATTGTTTACTCTATCAAAGTAATTATTTTGTCAGACATATTTCC	intergenic	-	FALSE	mtRNA lookalike within recognizable numtDNA
chr7:141801337-141805530	chr7	141804967	141805039	-	Infernal, tRNAscan-SE	23.4	81	3:Leu	TAA	gaagaagaggagttgaacctccagttataaagttttaagttttatgcaattgccgggctctgccatcttaac	intergenic	-	FALSE	mtRNA lookalike within recognizable numtDNA
chr7:141801337-141805530	chr7	141802398	141802465	-	Infernal, tRNAscan-SE	54.2	80.9	7:Trp	TCA	AGAAGTTAAATACAATTTACTTACTAAGGGCTTTGAAGGTCCTTGGTCTTATGTAACCTAAATTTCT	intergenic	-	FALSE	mtRNA lookalike within recognizable numtDNA
chr7:141801337-141805530	chr7	141802320	141802388	+	Infernal, tRNAscan-SE	47.3	87.1	8:Ala	TGC	AGGGTTTAGCTTAGTTAAAGTGGTTGATTTGCATTCAACTGATGCAGAATAGAGTCTGGCAGTCCTTA	intergenic	-	FALSE	mtRNA lookalike within recognizable numtDNA
chr7:141801337-141805530	chr7	141803557	141803628	+	Infernal, tRNAscan-SE	44.3	87.3	5:Gln	TTG	aggacgtggtgtagtaggtagcatggagaatgttgaattctcaggggtaggttcaattcctatagttctag	intergenic	-	TRUE	mtRNA lookalike within recognizable numtDNA
chr7:141801337-141805530	chr7	141802073	141802138	+	Infernal, tRNAscan-SE	63.8	109.6	11:Tyr	GTA	GTAAAATGGCTGAGTAAGCATTAGACTGTAAATCTAAAGACAGAGGTCAAGGCCTCTTTTTACCA	intergenic	-	TRUE	mtRNA lookalike within recognizable numtDNA
chr7:141801337-141805530	chr7	141803488	141803555	-	Infernal, tRNAscan-SE	17	18.2	6:Met	CAC	AGTACAGAAAAGATATAACCAACATTTTTGGAGTGTGGGCCCGATAGCATATATAGCTGACCTTAGT	intergenic	-	FALSE	mtRNA lookalike within recognizable numtDNA
chr7:141801337-141805530	chr7	141802246	141802318	+	Infernal, tRNAscan-SE	53.6	110.3	9:Asn	GTT	AGATTGAAGCCAGTTGATTAGGGTGTTTAGCTGTTAACTAAATTTTCGTGGGTTTGAATTCCACCAATCTAG	intergenic	-	FALSE	mtRNA lookalike within recognizable numtDNA
chr7:141801337-141805530	chr7	141802138	141802212	+	Infernal, tRNAscan-SE	25.9	65.7	10:Cys	GCA	GCCCGGAGGTGATTTGTCACGTTGAATTGCAAATTCGAAGGAGCAGCTTCAATCCTGCCAGGGGAGGGGGGCTT	intergenic	-	FALSE	mtRNA lookalike within recognizable numtDNA
chr7:142665177-142667693	chr7	142666203	142666268	+	Infernal, tRNAscan-SE	45.3	51.9	2:Val	TAC	AAGGTGTAGCTTAACACAAAGCATCTGTCTTACACCCAGATTTCACCATAATTTGACCACCTTGT	intergenic	-	FALSE	mtRNA lookalike within recognizable numtDNA
chr7:142665177-142667693	chr7	142665180	142665250	+	Infernal, tRNAscan-SE	65.1	89.9	1:Phe	GAA	TTAATGTAGCTTAATTATTTAAAGCAAGACACTGAAAATGTCTAGATGGGCTTATACAGCCCCATAAACA	intergenic	-	FALSE	mtRNA lookalike within recognizable numtDNA
chr7:22747542-22748838	chr7	22747543	22747598	+	Infernal	51.1	NA	22:Pro	NA	TAAGTAGAATTTCAGCTTTGGGTGCTGGCAGTGGAGTGGGAGGCTTCTTTCCAGA	intergenic	-	FALSE	mtRNA lookalike within recognizable numtDNA
chr7:22747542-22748838	chr7	22747602	22747670	-	Infernal, tRNAscan-SE	36.6	33.2	21:Thr	TGT	GTCCTGGGAAGGTAGAGGCCCTCCATTTTGGGTTTACAAGACCCAAATGTATAATGTACAACAAGGAC	intergenic	-	FALSE	mtRNA lookalike within recognizable numtDNA
chr7:57166975-57175125	chr7	57168657	57168724	+	Infernal, tRNAscan-SE	52.6	83.1	15:Gly	TCC	CTCTTTTAGTATAAACAGTACCACTGACTTCCAATCATTTAGTTTGGACAACATCCGAAAAAGAGTA	intergenic	-	FALSE	mtRNA lookalike within recognizable numtDNA
chr7:57166975-57175125	chr7	57170776	57170844	+	Infernal, tRNAscan-SE	46.3	82	17:His	GTG	TAAATATAGTTTAATCAAAACATTAGATTGTGGGTCTAATAATAAAAGTCTGCAACTTCTTATTTACT	intergenic	-	FALSE	mtRNA lookalike within recognizable numtDNA
chr7:57166975-57175125	chr7	57173292	57173354	-	Infernal, tRNAscan-SE	25.3	55.1	20:Glu	TTC	ATTCCCACATGGGTTATAGCCATGACTAATGATATGAAAAACCATCACTGTACTTCAAGAAC	intergenic	-	FALSE	mtRNA lookalike within recognizable numtDNA
chr7:57166975-57175125	chr7	57170904	57170974	+	Infernal, tRNAscan-SE	51	58.7	19:Leu	TAG	GTTGTAGAGGATAAGAGCTATCCGTTGGTCTTAGAAACCAAACATATTGGTGCAACTCAAAATAAAAGTA	intergenic	-	FALSE	mtRNA lookalike within recognizable numtDNA
chr7:57166975-57175125	chr7	57174377	57174443	+	Infernal, tRNAscan-SE	47	67.8	21:Thr	TGT	CCCTTGTAGTATAATCCAATACACCAGTCTTGTAAAGCAGAAATGGAGAGTCCCCTCCCTAGGGCA	intergenic	-	FALSE	mtRNA lookalike within recognizable numtDNA
chr7:57166975-57175125	chr7	57174446	57174513	-	Infernal, tRNAscan-SE	63.6	95	22:Pro	TGG	CAGAGAAAAAGCATTCCCACTTCACCATCAACACCCAAAGCTGAGATTCTAATTAAACTATTCTCTG	intergenic	-	FALSE	mtRNA lookalike within recognizable numtDNA
chr7:57166975-57175125	chr7	57169076	57169142	+	Infernal, tRNAscan-SE	43.3	86.1	16:Arg	TTG	GGTAGATAGTTTAAGCCAAAATAAATGATTTTGACTCATTAGATTATGATACAACATATTTACCAA	intergenic	-	FALSE	mtRNA lookalike within recognizable numtDNA
chr7:57166975-57175125	chr7	57170845	57170903	+	Infernal, tRNAscan-SE	30.1	68.8	18:Ser	GCT	AGAAAGTATGCAAGAACTGCTAACTCATGCCCCTGTGCCTAACAACATGGCTTTCTCA	intergenic	-	FALSE	mtRNA lookalike within recognizable numtDNA
chr7:57166975-57175125	chr7	57166975	57167038	+	Infernal, tRNAscan-SE	17.4	21.1	14:Lys	TTT	aaGCTACCCCAGTGTTAACCTTTTCAGTTAAAGGCTGAGAGAAATCACACCTCTCTACAGTGA	intergenic	-	FALSE	mtRNA lookalike within recognizable numtDNA
chr7:57185765-57197919	chr7	57197851	57197918	-	Infernal, tRNAscan-SE	60.5	89.2	22:Pro	TGG	CAGAGAAAAAGCATTCCCACTTCACCATCAACACCCAAAGCCGAGATTCTAATTAAACTATTCTCTG	intergenic	-	FALSE	mtRNA lookalike within recognizable numtDNA
chr7:57185765-57197919	chr7	57187527	57187592	-	Infernal, tRNAscan-SE	43.3	84.2	8:Ala	TGC	AAAGACTGCAAAACTGTATTCTGCATCAATTGAATGCAAATCAATCACTTTAATTAAGCTAAGCC	intergenic	-	FALSE	mtRNA lookalike within recognizable numtDNA
chr7:57185765-57197919	chr7	57196573	57196635	-	Infernal, tRNAscan-SE	22.1	49.1	20:Glu	TTC	ATTCCCACATGGGTTATAGCCATGACTAATGATATGAAAAACCATCACTGTACTTCAAGAAC	intergenic	-	FALSE	mtRNA lookalike within recognizable numtDNA
chr7:57185765-57197919	chr7	57194203	57194273	+	Infernal, tRNAscan-SE	65.7	81	19:Leu	CAG	GTTGTAGAGGATAAGAGCTATCCATTGGTCTCAGGAACCAAAAATATTGGTGCAACTCCAAATACAAGTA	intergenic	-	FALSE	mtRNA lookalike within recognizable numtDNA
chr7:57185765-57197919	chr7	57191931	57191996	+	Infernal, tRNAscan-SE	44.5	62.2	15:Gly	CTT	CTCTTTTAGTATATAAACAGTACCATTGACTTCCAATCAGTTTCGACAACATCCGAAAAAGAGTA	intergenic	-	FALSE	mtRNA lookalike within recognizable numtDNA
chr7:57185765-57197919	chr7	57190230	57190299	+	Infernal, tRNAscan-SE	39.6	79.4	14:Lys	TTT	ACTGTAAAGCTACCCCAGCGTTAACCTTTTCAGTTAAAGACTGAGAGAAATCACACCTCTCTACAGTGA	intergenic	-	FALSE	mtRNA lookalike within recognizable numtDNA
chr7:57185765-57197919	chr7	57194144	57194202	+	Infernal, tRNAscan-SE	32.3	79.8	18:Ser	GCT	AGAAAGTATGCAAGAACTGCTAACTCATGCCCCCATGCCTAACAACATGGCTTTCTCA	intergenic	-	FALSE	mtRNA lookalike within recognizable numtDNA
chr7:57185765-57197919	chr7	57187702	57187767	-	Infernal, tRNAscan-SE	31.1	68.9	10:Cys	GCA	AGCCCCAGCAGGATTGAAGGTGCTCCTTTGAATTTGCAATGCAACATGAAAATCACCTCAGGACT	intergenic	-	FALSE	mtRNA lookalike within recognizable numtDNA
chr7:57185765-57197919	chr7	57192338	57192404	+	Infernal, tRNAscan-SE	34.7	78.8	16:Arg	TTG	GGTAGATAGTTTAAGTCAAAATAAATGATTTTGACTCATTAGATTATGATAGAACATATTAACCAA	intergenic	-	FALSE	mtRNA lookalike within recognizable numtDNA
chr7:57185765-57197919	chr7	57186273	57186344	-	Infernal, tRNAscan-SE	44.6	91.3	5:Gln	TTG	tagaactataggaattgaacccacccctgagaatccaaaattccccatgctacctatcacaccacgtccta	intergenic	-	FALSE	mtRNA lookalike within recognizable numtDNA
chr7:57185765-57197919	chr7	57189510	57189577	+	Infernal, tRNAscan-SE	48.5	93.3	13:Asp	GTC	AGATATTAGTAAAATTATTTCATAACTTTGTCAAAGTTAAGTTATAGGTTAAGCCCTATATATCTTA	intergenic	-	FALSE	mtRNA lookalike within recognizable numtDNA
chr7:57185765-57197919	chr7	57189439	57189506	-	Infernal, tRNAscan-SE	33.1	44.3	12:Ser	NNN	gaaaaaggaaggaatagaacctccacagactgtttcaagccaatcccataacctctacaagtttctc	intergenic	-	FALSE	mtRNA lookalike within recognizable numtDNA
chr7:57185765-57197919	chr7	57197782	57197848	+	Infernal, tRNAscan-SE	42.2	67.2	21:Thr	TGT	CCCTTGTAGTATAATCCAATACACCAGTCTTGTAAAGCAGAAATGGAGAGTCCCCTCCCTAGGACA	intergenic	-	FALSE	mtRNA lookalike within recognizable numtDNA
chr7:57185765-57197919	chr7	57187597	57187669	-	Infernal, tRNAscan-SE	35.1	80.1	9:Asn	GTT	TAGACTGTTGGGACTTAAACCCATGAAAATTTAGCTAACACCTAAACACCCTAATCAACTGGCTTCAATCTA	intergenic	-	FALSE	mtRNA lookalike within recognizable numtDNA
chr7:57185765-57197919	chr7	57187450	57187517	+	Infernal, tRNAscan-SE	63.9	81.7	7:Trp	TCA	GAAATTTAGGTTAAGTAAGACCAAGAGCCTTCAAAGCTCTTAACAAGTGAATTATACTTAGTTTCTG	intergenic	-	FALSE	mtRNA lookalike within recognizable numtDNA
chr7:57185765-57197919	chr7	57187767	57187832	-	Infernal, tRNAscan-SE	42.4	65.3	11:Tyr	GTA	GCTAAAAAGAGGCCTTGACCTCTGTCTTTAGATTTACAGTCTAATGCTTACCCGGCCTTTTTACC	intergenic	-	FALSE	mtRNA lookalike within recognizable numtDNA
chr7:57185765-57197919	chr7	57186207	57186275	+	Infernal, tRNAscan-SE	54	73.2	4:Ile	GAT	GAAATACGGCTGACAAAAGAATTACTTTGATAGAGTAAACAACAGAGGATTTCAACCTCTTATTTcta	intergenic	-	FALSE	mtRNA lookalike within recognizable numtDNA
chr7:57185765-57197919	chr7	57186346	57186413	+	Infernal, tRNAscan-SE	39.5	103	6:Met	CAT	GTAAGGTCAGCTAAATAAGCTATCAGGCCCATACCCCGAAAATGTTGGTTATACCCTTCCCGTCCTA	intergenic	-	FALSE	mtRNA lookalike within recognizable numtDNA
chr7:57185765-57197919	chr7	57194075	57194143	+	Infernal, tRNAscan-SE	41.9	69.7	17:His	GTG	TAAGTATAGTTTAATCAAAACATTAGATTGTGGGTTTAGTAATAGAAGTCTGCAATTTCTTATTTACT	intergenic	-	FALSE	mtRNA lookalike within recognizable numtDNA
chr7:64104094-64112571	chr7	64108487	64108549	-	Infernal, tRNAscan-SE	21.6	45.6	13:Asp	NNN	AAGATATATAGGGCTTAACCTATAACTTTGACAAAGTTATGAAATAATTTTATTAATATCTT	pseudogene	ENSG00000224458	FALSE	nimtRNA
chr7:64104094-64112571	chr7	64110327	64110398	+	Infernal, tRNAscan-SE	54.7	103.1	9:Asn	GTT	AGATTGAAGCCAGTTGATTAGGGTGTTTAGCTGTTAACTAAATTTTCGTGGTTTAAGTCCCACCAATCTAG	pseudogene	ENSG00000224458	FALSE	nimtRNA
chr7:64104094-64112571	chr7	64110229	64110294	+	Infernal, tRNAscan-SE	37.2	63.1	10:Cys	GCA	GTCCCGAGGTGATTTTCATGTTGAATTGCAAACTCAAAGGAGCAGCTTGAATCCTGCTGGGGCTT	pseudogene	ENSG00000224458	FALSE	nimtRNA
chr7:64104094-64112571	chr7	64110478	64110545	-	Infernal, tRNAscan-SE	62.5	91.3	7:Trp	TCA	AGAAATTAAGTATAATTTACTTGCTAAGAGCTTTGAAGGCTCTTGGTCTTACTTAACCTAAATTTCT	pseudogene	ENSG00000224458	FALSE	nimtRNA
chr7:64104094-64112571	chr7	64105586	64105652	-	Infernal, tRNAscan-SE	33.5	60.6	16:Arg	CTG	TGGTAAATATGTTCTATTATAATCTAATGAGTCAGAATCATTTATTTTGGCTTAAACTATCTACCA	pseudogene	ENSG00000224458	FALSE	nimtRNA
chr7:64104094-64112571	chr7	64110164	64110228	+	Infernal, tRNAscan-SE	55.8	91.4	11:Tyr	GTA	GTAAAATGGCTGAGTAAGCATTAGACTGTAAATCTAAAGACAGAGGTCAAGGCCTCTTTTTTCC	pseudogene	ENSG00000224458	TRUE	nimtRNA
chr7:64104094-64112571	chr7	64110400	64110468	+	Infernal, tRNAscan-SE	44.2	90.1	8:Ala	TGC	AGGGCTTAGCTTAATTAAAGTGATTGATTTGCATTCAATTGATACAGAATAGAGTTTTTCAGTCCTTA	pseudogene	ENSG00000224458	FALSE	nimtRNA
chr7:64104094-64112571	chr7	64111620	64111690	+	Infernal, tRNAscan-SE	33.8	66.8	5:Gln	TTG	aggacatggtgtgataggtagcatggggaattttggattctcggggtgagttcaattcctatagttctag	pseudogene	ENSG00000224458	FALSE	nimtRNA
chr7:64104094-64112571	chr7	64111688	64111753	-	Infernal, tRNAscan-SE	35.4	76.1	4:Ile	GAT	agAAATAAGAGGATTTCAACCTCTATTGTTTACTCTATCAAAGTAATTCTTTTGTCACACATATT	pseudogene	ENSG00000224458	FALSE	nimtRNA
chr7:64104094-64112571	chr7	64105996	64106060	-	Infernal, tRNAscan-SE	54.2	72.3	15:Gly	TCC	ACTCTTTTTCAGATGTCAAAACTAATTGATTGGAAGTCAGTAGTACTCTTTATACTAAAAGAGT	pseudogene	ENSG00000224458	FALSE	nimtRNA
chr7:64104094-64112571	chr7	64108553	64108620	+	Infernal, tRNAscan-SE	40.2	75.9	12:Ser	NNN	agaaagtcatagaggttatgggattgacttgaaacagtctctggaggttcgattccttcctttttcg	pseudogene	ENSG00000224458	FALSE	nimtRNA
chr7:64104094-64112571	chr7	64107734	64107804	-	tRNAscan-SE	NA	27	14:Lys	NNN	CACTGTAGAGAGGTGTGATTTCTGTCAGAAGAAGTCTTTAAAAGGTTAACGCTGGGGTAGCTTTACAGTG	pseudogene	ENSG00000224458	FALSE	nimtRNA
chr7:64104094-64112571	chr7	64111551	64111618	-	Infernal, tRNAscan-SE	31.8	92	6:Met	CAT	AGGATGGGAAGGGTATAACCAACATTTTTGGGGTATGGGCCAGATAGCTTATTTAGCTGACCTTACT	pseudogene	ENSG00000224458	FALSE	nimtRNA
chr7:68098114-68098352	chr7	68098258	68098326	-	Infernal, tRNAscan-SE	45	71.1	12:Ser	TGA	gaaaaaggaaagaatggaacctccagaaactggtttcaagccaatcccataacctctatgaccttctc	ncRNA; lncRNA	ENSG00000236531; ENST00000424888	FALSE	nimtRNA
chr7:69329981-69334595	chr7	69333938	69334005	-	Infernal, tRNAscan-SE	58	85.6	7:Trp	TCA	AGAAATTAAGTATAATTTACTTACTAAGGGCTTTGAAGGCTCTTGGTCTCATGTAACCTAAAtttcc	ncRNA; lncRNA	ENSG00000225718; ENST00000435148	FALSE	nimtRNA
chr7:69329981-69334595	chr7	69333788	69333860	+	Infernal, tRNAscan-SE	42.3	78	9:Asn	GTT	AGATTGAAGCCAGTTGACTAGAGTATTTAGCTGTTAACTGAATTTTCGTGGGTTTGGTCTCCACCAATCTAG	ncRNA; lncRNA	ENSG00000225718; ENST00000435148	FALSE	nimtRNA
chr7:69329981-69334595	chr7	69333643	69333709	+	Infernal, tRNAscan-SE	57	94	11:Tyr	GTA	GTAAAATGGCTGAGCAAGCATTAGACTGTAAATCTGAAAACAGAGGTCAAAGGTCTCTTTTTACCA	ncRNA; lncRNA	ENSG00000225718; ENST00000435148	FALSE	nimtRNA
chr7:69329981-69334595	chr7	69331759	69331827	+	Infernal, tRNAscan-SE	44.7	66	12:Ser	TGA	agaaagtcatagaagttatgggattggcttgaaaccagtctctgggagttcgattccttcctttttcC	ncRNA; lncRNA	ENSG00000225718; ENST00000435148	FALSE	nimtRNA
chr7:69329981-69334595	chr7	69333862	69333928	+	Infernal, tRNAscan-SE	41.1	58.6	8:Ala	TGC	AGGGCTTAGCTTAGTTAAAGTGGCTGATTTGCATTCAATCGATGCAGGATAGTCTTGCAATCCCTA	ncRNA; lncRNA	ENSG00000225718; ENST00000435148	FALSE	nimtRNA
chr7:69329981-69334595	chr7	69333709	69333772	+	Infernal, tRNAscan-SE	21.2	28.2	10:Cys	GCA	GTCCTGGGGTGATATCTCATATATTGAATTGCAAATTCAAAGGAGCAGCTTCAATCCTCCCCT	ncRNA; lncRNA	ENSG00000225718; ENST00000435148	FALSE	nimtRNA
chr7:69329981-69334595	chr7	69331379	69331446	-	Infernal, tRNAscan-SE	38	82.6	13:Asp	TTC	AAGATATATGGGGTTTAACCTACGAATTAACTTTGAAAAAGTTATGTAATAATTTTACTAATATCtt	ncRNA; lncRNA	ENSG00000225718; ENST00000435148	FALSE	nimtRNA
chr7:69329981-69334595	chr7	69330624	69330694	-	Infernal, tRNAscan-SE	23.8	59	14:Lys	TTT	CACTATAGAGGGGGCTTAGATCTCCTCAGTCTTTAACTTAAAAGGTTGGTGCTAGATTAGCTTTACAGTG	ncRNA; lncRNA	ENSG00000225718; ENST00000435148	FALSE	nimtRNA
chr8:103082682-103084355	chr8	103083638	103083706	+	Infernal, tRNAscan-SE	37.2	47.5	2:Val	TAT	AAAGTGTAGTTTAACTCAAGGCACCTGGCTTATGCCTGGAAGATTTCATATTAATCTGACCACTTTGA	intergenic	-	FALSE	mtRNA lookalike within recognizable numtDNA
chr8:103082682-103084355	chr8	103082683	103082753	+	Infernal, tRNAscan-SE	40	42.2	1:Phe	GAA	TCGATGTAGCTCAGTCCACTAAAGTAAGGCACTGAAAATGCCTAGATGAGTTCATGTAACTGCATAAACA	intergenic	-	FALSE	mtRNA lookalike within recognizable numtDNA
chr8:103084765-103087914	chr8	103086596	103086660	+	Infernal, tRNAscan-SE	14.8	35.5	4:Ile	GAG	GAAATTTGTCTGATAAAATAGTTAAAGAGAGTAAATGATAGAGATTTAAGTCCTCTTATTTcca	intergenic	-	FALSE	mtRNA lookalike within recognizable numtDNA
chr8:103084765-103087914	chr8	103087040	103087109	+	Infernal, tRNAscan-SE	20.9	61.8	6:Met	NNN	GTAAGGTCAGCTAAATAAGCTACCAGGCCCATATCCCCAAAAACATTGGTTTATATTCTTTCCATACTA	intergenic	-	FALSE	mtRNA lookalike within recognizable numtDNA
chr8:103084765-103087914	chr8	103085580	103085649	+	Infernal, tRNAscan-SE	21.4	75.6	3:Leu	TAA	ttaagatggcagagcccagttattgcataaaacttaaaactttacaatcagctcaactccttcttaaca	intergenic	-	FALSE	mtRNA lookalike within recognizable numtDNA
chr8:103088301-103088957	chr8	103088483	103088547	-	Infernal, tRNAscan-SE	17.9	17.8	8:Ala	TTC	AAGGATTCCAAGACTCTTACATCAATTGAATGAAAAAAAAAAACTTTAATTAAGTGAAATCCGT	intergenic	-	FALSE	mtRNA lookalike within recognizable numtDNA
chr8:103088301-103088957	chr8	103088727	103088788	-	Infernal	38.3	NA	11:Tyr	NA	GAAAGAGGGTTCAACCTCTGTCTTTAAATTTACAATCCAATGCTTATTCAGCTACTTTATC	intergenic	-	FALSE	mtRNA lookalike within recognizable numtDNA
chr8:103088301-103088957	chr8	103088549	103088622	-	Infernal, tRNAscan-SE	32.4	43.7	9:Asn	GTT	TAGATTGGTGAGCTCCAACGTCACAAAAACTTAGTTAACAGCTAAAGCATTCTAATCAGTTAGCTTCCATCTA	intergenic	-	FALSE	mtRNA lookalike within recognizable numtDNA
chr8:103088301-103088957	chr8	103088656	103088722	-	Infernal, tRNAscan-SE	28.7	60.4	10:Cys	GCC	AGCCCGGGCAGAATTGAAGCTGCTCCTTTGAATTGGCAATTCAGTGTGAACATTCACCTCAAGACA	intergenic	-	FALSE	mtRNA lookalike within recognizable numtDNA
chr8:103088301-103088957	chr8	103088415	103088477	+	Infernal, tRNAscan-SE	42.3	46.5	7:Trp	TCA	TTTAGGTTAGATAGACTAAGAGACTTCAAAGCTCTAAGCAAGTACCCTATACTTAATTCTTG	intergenic	-	FALSE	mtRNA lookalike within recognizable numtDNA
chr8:103091121-103091463	chr8	103091122	103091184	-	Infernal	15.4	NA	12:Ser	NA	agaaggaaggaaaCGTACTTCTTAACTGGTTTCAAGCCGATTTCATCACAATTATGACTTTT	intergenic	-	FALSE	mtRNA lookalike within recognizable numtDNA
chr8:103091121-103091463	chr8	103091194	103091263	+	Infernal, tRNAscan-SE	29.9	67.9	13:Asp	GGC	AGACATTAGGAAAAATAATTACATAACTTTGGCAAAGTTAATTTATAGGTTAAAATTCTTTATATCTTT	intergenic	-	FALSE	mtRNA lookalike within recognizable numtDNA
chr8:110933244-110935366	chr8	110934801	110934869	+	Infernal, tRNAscan-SE	44.7	100.8	8:Ala	TGC	AGGGCTTAGCTTAATTAAAGTAGTTGATTTGCGTTCAATTGATGCAGAGTGGAGTCTTGCAGTCCTTA	intergenic	-	FALSE	mtRNA lookalike within recognizable numtDNA
chr8:110933244-110935366	chr8	110934614	110934696	+	tRNAscan-SE	NA	39.8	10:Cys	NNN	GTCCCGAGGTGATTTTCATGTTGAATTCAACATGAAAATTCAGACTAAGTTCAAAGGAGCAGCTTCACTCCTGCCAGGGCTT	intergenic	-	FALSE	mtRNA lookalike within recognizable numtDNA
chr8:110933244-110935366	chr8	110934728	110934799	+	Infernal, tRNAscan-SE	54.5	95.9	9:Asn	GTT	AGATTGAAGCCACTTGATTAGGGTGTTTAGCTGTTAACTAAATTTTCGTGGGTTTAATTCCACCAATCTAG	intergenic	-	FALSE	mtRNA lookalike within recognizable numtDNA
chr8:110933244-110935366	chr8	110934549	110934614	+	Infernal, tRNAscan-SE	47.5	76.2	11:Tyr	GCA	GTAAAATGGCTGAGTAAACATTAGACTGCAAATCTGAAGATGGAGGTTAAGGCCTCTTTTTACCA	intergenic	-	FALSE	mtRNA lookalike within recognizable numtDNA
chr8:110933244-110935366	chr8	110934879	110934946	-	Infernal, tRNAscan-SE	62.4	94.8	7:Trp	TCA	AGAAATTAAGTATAATTTACTTGCTAAAGGCTTTGAAGGCCATTGGTCTTATTTAACCTAAATTTCT	intergenic	-	FALSE	mtRNA lookalike within recognizable numtDNA
chr8:133515505-133515851	chr8	133515742	133515807	+	Infernal, tRNAscan-SE	32.4	55.2	16:Arg	TCA	GGTACTCAGTTAAACCAAAACAAATGATTTCAACTCAGTAGATTGTGATAAATCATAATTACCAA	lncRNA	ENST00000518298	FALSE	nimtRNA
chr8:133754807-133756648	chr8	133755767	133755832	-	Infernal, tRNAscan-SE	53	75.6	11:Tyr	GTA	GGTAAAAAGAGGCCTTGACCTCTGTCTTCAGATTTACAGTCTAAGGCTTATTCAGTCATTTTACC	intergenic	-	FALSE	mtRNA lookalike within recognizable numtDNA
chr8:133754807-133756648	chr8	133755531	133755599	-	Infernal, tRNAscan-SE	24.4	53.6	8:Ala	TGT	AAGGAGTGCAAGACTCTATTCTGCATCAATTGAACACAAATCCGCCACTTTAATTAAGCTAAGCCCTT	intergenic	-	FALSE	mtRNA lookalike within recognizable numtDNA
chr8:133754807-133756648	chr8	133755454	133755521	+	Infernal, tRNAscan-SE	61.7	87.8	7:Trp	TCT	GAAATTTAGGTTAAATAAGACCAAGGGCCTTCTAAGCCCTTAGTAAGTAAATTACACTTAATTTCTG	intergenic	-	FALSE	mtRNA lookalike within recognizable numtDNA
chr8:133754807-133756648	chr8	133755701	133755767	-	Infernal, tRNAscan-SE	42.7	84.9	10:Cys	GCA	AGCCCCAGTAGGATTGAAGCTGCCCCTTTGAATTTGCAATTCAACATGAAAAATCACCTTGGGGCT	intergenic	-	FALSE	mtRNA lookalike within recognizable numtDNA
chr8:133754807-133756648	chr8	133755601	133755673	-	Infernal, tRNAscan-SE	32.2	72.8	9:Asn	GTT	TAGATTCGCAGAATTCAAACCCATGAAAATTTAGTTAACAGCTAAACACCCTAATCAACTGGCTTCAATCTA	intergenic	-	FALSE	mtRNA lookalike within recognizable numtDNA
chr8:18200911-18201362	chr8	18201206	18201272	-	Infernal, tRNAscan-SE	44.5	79	16:Arg	TTG	TAGTAATTATGAGTAATCATAATTTAATGAGTCAAAATCATTTGTTTTGGTTTAAACTCATTACCA	gene	ENSG00000171428	FALSE	nimtRNA
chr8:27903245-27903719	chr8	27903500	27903568	+	Infernal, tRNAscan-SE	37.7	71.1	20:Glu	TTC	TTCTTCTAGTTGAAGCACAACAATAATTTTTCATGTCATTAGTCATGGTTATCGCCCATGTGGGAATA	gene	ENSG00000168079	FALSE	nimtRNA
chr8:32805823-32805967	chr8	32805889	32805957	-	Infernal, tRNAscan-SE	58.1	92.2	19:Leu	TAG	ACTTTTATTTGGAGTTGCACCAATATTTTGGTTCCTAAGACCAATGGAAAACTCTTATCCTTTAAAGA	gene	ENSG00000157168	FALSE	nimtRNA
chr8:33011445-33015880	chr8	33015028	33015095	+	Infernal, tRNAscan-SE	36.1	61.3	4:Ile	GAT	GAAATATGTCTGACAAAATAATTACTTTGATAGAGTAAACAATACAGGTTAAAATCTCTCATTTCTA	ncRNA; lncRNA	ENSG00000247134; ENST00000500848	FALSE	nimtRNA
chr8:33011445-33015880	chr8	33015201	33015263	+	Infernal, tRNAscan-SE	41.9	88.2	6:Met	CAT	GTAAGGTCAGCTAAATAAGCTGTTGGGCCCATACCCCAAAAATGTTGGTTACACCCTTCCCA	ncRNA; lncRNA	ENSG00000247134; ENST00000500848	FALSE	nimtRNA
chr8:33011445-33015880	chr8	33015128	33015199	-	Infernal, tRNAscan-SE	43.7	78.4	5:Gln	TTG	tagaactataagaattgaacctacccctgagaatccaaaattatctgtgctacctattacactatgtacta	ncRNA; lncRNA	ENSG00000247134; ENST00000500848	FALSE	nimtRNA
chr8:33011445-33015880	chr8	33012416	33012484	+	Infernal, tRNAscan-SE	35.7	50.9	2:Val	TAC	AAAGTGTAGCTTAACCCAAGGTATCTGGCTTACACCTGGAGGATTCCATCATGACCTGATCACTTTAA	ncRNA; lncRNA	ENSG00000247134; ENST00000500848	FALSE	nimtRNA
chr8:33011445-33015880	chr8	33014011	33014078	+	Infernal, tRNAscan-SE	21.2	75.9	3:Leu	NNN	ttaagatggcagaggccggaaattgcataaaactttataatcagaggttcaactcctcttcttaaca	ncRNA; lncRNA	ENSG00000247134; ENST00000500848	FALSE	nimtRNA
chr8:33016690-33017255	chr8	33017191	33017255	-	Infernal, tRNAscan-SE	33.8	57.8	9:Asn	GTT	TAGATTGATGGAAGTTAAACCCATGAAAATTTAGTTAACAGCTAaacaccctaattaactggct	ncRNA; lncRNA	ENSG00000247134; ENST00000500848	FALSE	nimtRNA
chr8:33016690-33017255	chr8	33017125	33017188	-	Infernal, tRNAscan-SE	13.8	28.4	8:Ala	TGC	AAGTACTGCAAGACTCTATTCTGCATCAATTGAACGCAAGTGAACTACTTTAAGCTAACCCTT	ncRNA; lncRNA	ENSG00000247134; ENST00000500848	FALSE	nimtRNA
chr8:33016690-33017255	chr8	33017048	33017115	+	Infernal, tRNAscan-SE	60	82.4	7:Trp	TCA	GAAATTAAGGTTACATAAGACCAAGGGCCTTCAAAGCCCTTAGTAAGTAAATTACACTTAATTTCTG	ncRNA; lncRNA	ENSG00000247134; ENST00000500848	FALSE	nimtRNA
chr8:36277610-36279664	chr8	36277681	36277746	-	Infernal, tRNAscan-SE	55.6	57.3	21:Thr	TGT	GCCCTGGGGAAAGAGTCTCCATTTCCAGTTTACAAGACCAGTGTATTGGGTTATACTACAAAGGC	intergenic	-	FALSE	mtRNA lookalike within recognizable numtDNA
chr8:36277610-36279664	chr8	36278894	36278959	+	Infernal, tRNAscan-SE	42.8	74.2	20:Glu	TTC	TTATAGTTGAAATACAACTATGGTTTTTCATGTCATTAGTCGTGGTTATAATCCATGTAGGAAGA	intergenic	-	FALSE	mtRNA lookalike within recognizable numtDNA
chr8:36277610-36279664	chr8	36277611	36277678	+	Infernal, tRNAscan-SE	62.6	93.4	22:Pro	TGG	AGAGGGTAGTTTAAATTAGAATCTCAGCTTTGGGTGCTGATGGTGAAGTTGAGTGCTTTCTCTCTGA	intergenic	-	FALSE	mtRNA lookalike within recognizable numtDNA
chr8:46827238-46828119	chr8	46827896	46827963	-	Infernal, tRNAscan-SE	33.4	64.3	6:Met	CAT	AGTAAGGGAAGGGTATAACCAATTTTTTCAGGGTATGGGTCTGATAGCTTATTTAGCTGAACTTACT	lncRNA	ENST00000519008	FALSE	nimtRNA
chr8:46827238-46828119	chr8	46827965	46828036	+	Infernal, tRNAscan-SE	46.1	76.4	5:Gln	TTG	acgacatggtgtaataagtagcacagagaattttgggttctcaggggtaggttcaattcccatagttctag	lncRNA	ENST00000519008	FALSE	nimtRNA
chr8:46827238-46828119	chr8	46828034	46828102	-	Infernal, tRNAscan-SE	35.8	65.6	4:Ile	GAT	agAAATAAGAGGATTTTAACCTCCATTGTTTAGTCTATCAAAGTAATTCTTTTGTTGAACATATTTCC	lncRNA	ENST00000519008	FALSE	nimtRNA
chr8:46828189-46836126	chr8	46830047	46830115	-	Infernal, tRNAscan-SE	45.3	61.6	2:Val	TAC	CAAAGTGATCAGGTCGTGACAAAATCTTCTGGATGTAAGCCAGATGCTTTAAGTTAAGCTGTACTTTG	lncRNA	ENST00000519008	FALSE	nimtRNA
chr8:46828189-46836126	chr8	46828416	46828490	-	Infernal, tRNAscan-SE	36.4	81.3	3:Leu	TAA	gttaagaagaggtgttgaacttctaattataaagtcttaagttttatgcaattgctgggctatgccatcttaac	lncRNA	ENST00000519008	FALSE	nimtRNA
chr8:46828189-46836126	chr8	46836049	46836123	-	Infernal, tRNAscan-SE	37.9	46	1:Phe	NNN	GTTCATGGTGTTGTGCAGACCCATCTAGACATTTTTAGTGGTGTCTTGCTTTGAAATAATTAAGCTACATTAAC	lncRNA	ENST00000519008	FALSE	nimtRNA
chr8:46837444-46839198	chr8	46837445	46837501	+	Infernal	52.7	NA	22:Pro	NA	TAATTAGAATTTCAGCTTTGGTTGTTGACGATGAAGTGGGAATGCTTTTTCCCTGA	lncRNA	ENST00000519008	FALSE	nimtRNA
chr8:46837444-46839198	chr8	46837504	46837570	-	Infernal, tRNAscan-SE	45.3	55.9	21:Thr	TGT	GTCCTGGGGAGGGGATTCTCCATTTCTCGTTTACAAGACCAGAGTATTCAATTATACTGCAAGAGC	lncRNA	ENST00000519008	FALSE	nimtRNA
chr8:46837444-46839198	chr8	46838710	46838778	+	Infernal, tRNAscan-SE	14.5	54.5	20:Glu	NNN	TTCTTATAAATGTAGTACAAAAATGGTTTTTCATATCATTAGTCATTTTTATAGTTCATGTGGGAATA	lncRNA	ENST00000519008	FALSE	nimtRNA
chr8:67581454-67588451	chr8	67585469	67585527	-	Infernal, tRNAscan-SE	29	69.1	18:Ser	GCT	GAGAAAGCCATGTTGTTAGACATGGGGGCATGAGTTAGCAGTTCCTGCATACATTCTC	gene	ENSG00000165078	FALSE	nimtRNA
chr8:67581454-67588451	chr8	67585398	67585468	-	Infernal, tRNAscan-SE	65.7	96.9	19:Leu	TAA	ACTTTTATTTGGAGTTGCACCAGTGTTTTTGGTTCTTAAGACCAACGGATGACTCTCATCCTTTAAAAGT	gene	ENSG00000165078	FALSE	nimtRNA
chr8:67581454-67588451	chr8	67585528	67585596	-	Infernal, tRNAscan-SE	47.4	73.9	17:His	GTG	GTAGATAAGAAATTGAAGGCTTCTATTGTTAGATCCACAATCTAATGTTTTGCTTAAACTACAGCTAC	gene	ENSG00000165078	FALSE	nimtRNA
chr8:67581454-67588451	chr8	67581455	67581510	+	Infernal	50	NA	22:Pro	NA	TAATTAGAATTTCAGCTTTGGGTGTTAACGGTGAAGCAGGATATTTTTTCCCTGA	gene	ENSG00000165078	FALSE	nimtRNA
chr8:67581454-67588451	chr8	67582709	67582774	+	Infernal, tRNAscan-SE	20.8	49.8	20:Glu	TTC	TTATTATAGTTGAAATACAATGAAGATTTTTCATGTCAGTCATGGTTGTAGTTCATGTGGGAATA	gene	ENSG00000165078	FALSE	nimtRNA
chr8:67581454-67588451	chr8	67581513	67581578	-	Infernal, tRNAscan-SE	57.7	71.7	21:Thr	TGT	GTCCTGGGGAAGGATCCTCCATTTCTGGTTTACAAGACCAGAGTATTGAATTATACTACAAGAGC	gene	ENSG00000165078	FALSE	nimtRNA
chr8:69102973-69103358	chr8	69103005	69103072	-	Infernal, tRNAscan-SE	63.3	99.8	7:Trp	TCA	AGAAATTAAGTATAGTCTACTTACTAAGGGCTTTGAAGGCTCTTGGTCTTGTTTAACCTAAATTTCT	ncRNA; lncRNA	ENSG00000253658; ENST00000518540	FALSE	nimtRNA
chr8:76645457-76645669	chr8	76645522	76645589	-	Infernal, tRNAscan-SE	50.6	78.5	2:Val	TAC	CAGGTGGTCAAATTGAGTTGAAATTTCCCAGGTGTAAACTGGGTGCTTTATGTTAAGCTACACCTTG	lncRNA	ENST00000518143	FALSE	nimtRNA
chr9:101793454-101793877	chr9	101793757	101793824	-	Infernal, tRNAscan-SE	53.7	73	15:Gly	TCC	ACTCTCTTTTGAATATTATCAAAACTAATTGATTGGAAGTCAATGGTACTGTTTATACTTCAAGAGT	intergenic	-	FALSE	mtRNA lookalike within recognizable numtDNA
chr9:33656611-33659130	chr9	33657641	33657709	+	Infernal, tRNAscan-SE	58.8	92.7	2:Val	TAC	AAGGTGTAGCTTAACACAAAGCATCTGGCTTACACCCGGAAGATTTCACCATAATTTGACCACCTTGA	intergenic	-	FALSE	mtRNA lookalike within recognizable numtDNA
chr9:33656611-33659130	chr9	33656614	33656684	+	Infernal, tRNAscan-SE	64	87.2	1:Phe	GAA	TTAATGTAGCTTAATTATTTAAAGCAAGACACTGAAAATGTCTAGATGGGCTTATACAGCCCCGTAAACA	intergenic	-	FALSE	mtRNA lookalike within recognizable numtDNA
chr9:5092087-5110742	chr9	5098273	5098340	+	Infernal, tRNAscan-SE	49.5	81	13:Asp	GTC	AGATATTAGCAAATTCATTACGTAACTTTGTCAAAGTTAAGTTATAGGCTAAATCCTATATGTCTTA	gene	ENSG00000096968	FALSE	nimtRNA
chr9:5092087-5110742	chr9	5109363	5109421	+	Infernal, tRNAscan-SE	21.4	61.7	18:Ser	GCT	AGAAAGTATGCAAGAACTGCTAACTCATGCCCCCATGCCTAACAATATGGCTTTCTCA	gene	ENSG00000096968	FALSE	nimtRNA
chr9:5092087-5110742	chr9	5096410	5096482	-	Infernal, tRNAscan-SE	50.7	106.1	9:Asn	GTT	TAGATCGGTGGAATTCAAACCCACAAAAATTTAGTTAACAGCTAAATACCCTAATCAACTGGCTTCAATCTA	gene	ENSG00000096968	FALSE	nimtRNA
chr9:5092087-5110742	chr9	5095158	5095226	+	Infernal, tRNAscan-SE	21.3	68	6:Met	NNN	GTAAGTTCAGCTAAATAAGCTATTGGGCCCATTCTCCTGAAAATGTTGGTTATACCCTTCCCATACTA	gene	ENSG00000096968	FALSE	nimtRNA
chr9:5092087-5110742	chr9	5107570	5107636	+	Infernal, tRNAscan-SE	42.4	63.7	16:Arg	TCG	GGTAAATAGTTTAAGTCAAAAGAAATGATTTCGATTCATTAGATTATAATAAACCATATTTACCAA	gene	ENSG00000096968	FALSE	nimtRNA
chr9:5092087-5110742	chr9	5095085	5095156	-	Infernal, tRNAscan-SE	31.5	69.8	5:Gln	TTG	tggaactataggaattgaacctatccctgagactccaaaattctccatgctacctattaaaccatatccta	gene	ENSG00000096968	FALSE	nimtRNA
chr9:5092087-5110742	chr9	5092407	5092475	+	Infernal, tRNAscan-SE	43.2	74.9	2:Val	TAC	AAAGTGTCGCTTAACCCAAAGCATCCAGCTTACACCCGGAAGATTTCATCACAACCTGGTCACTTTGA	gene	ENSG00000096968	FALSE	nimtRNA
chr9:5092087-5110742	chr9	5096263	5096330	+	Infernal, tRNAscan-SE	47	65	7:Trp	TCA	GAAATTTAGGTTAAATAAGACCAGGGACCTTCAAAACCCTTAGTAAATGAATTATACTTAATTTCTG	gene	ENSG00000096968	FALSE	nimtRNA
chr9:5092087-5110742	chr9	5109422	5109492	+	Infernal, tRNAscan-SE	59.3	102.2	19:Leu	TAG	CTTTTAAAGGATTGGAGTCATCCGTTGGCCTTAGGAACCAAAAACATTGGTGCAACTCCAAAGAAAAGTA	gene	ENSG00000096968	FALSE	nimtRNA
chr9:5092087-5110742	chr9	5098207	5098269	-	Infernal, tRNAscan-SE	35.3	38.5	12:Ser	TGA	aagaaaggaattaacttccagaaactggtttcaagccaatcaaaaacctctgtgactttctc	gene	ENSG00000096968	FALSE	nimtRNA
chr9:5092087-5110742	chr9	5095019	5095087	+	Infernal, tRNAscan-SE	55.7	98.3	4:Ile	GAT	GAAATATGTCTGACAAAAGAATTACTTTGATAGAGTAAACAAGAGAGGTTAAAATCCTCTTATTTctg	gene	ENSG00000096968	FALSE	nimtRNA
chr9:5092087-5110742	chr9	5094023	5094097	+	Infernal, tRNAscan-SE	52	72.8	3:Leu	TAA	ttaagatggcggagcctggcaatagcataaaacgtaaaactttacaatcaaaggttcaactccccttcttaaca	gene	ENSG00000096968	FALSE	nimtRNA
chr9:5092087-5110742	chr9	5109294	5109362	+	Infernal, tRNAscan-SE	45.1	82.4	17:His	GTG	TAGCTATAGTTTAACCAAAACATTAAATTGTGGATCTAATAATAGAAGCCTGCAACTTCTTATCTACC	gene	ENSG00000096968	FALSE	nimtRNA
chr9:5092087-5110742	chr9	5099335	5099403	+	Infernal, tRNAscan-SE	33.4	66.3	14:Lys	TTT	ACTGTAAAGCTATTCAGCATTTACCTTTTAAGTTAAAGATTGACGGAGTCTACACCTCTCTGCAGTGA	gene	ENSG00000096968	FALSE	nimtRNA
chr9:5092087-5110742	chr9	5107156	5107223	+	Infernal, tRNAscan-SE	40.8	53.6	15:Gly	TCC	CTCTTTTAGTATAAAGAGTACCATTGACTTCCAATCAACTAGTTTCGATAATATCTGAAAGATATTA	gene	ENSG00000096968	FALSE	nimtRNA
chr9:5092087-5110742	chr9	5096587	5096652	-	Infernal, tRNAscan-SE	62.2	105.8	11:Tyr	GTA	GGTAAAAAGAGGTCTTGACCTCTGTCTTTAGATTTACAGTCCAATGCTTACTCAGCCATTTTACC	gene	ENSG00000096968	TRUE	nimtRNA
chr9:5092087-5110742	chr9	5096521	5096587	-	Infernal, tRNAscan-SE	53.9	103.7	10:Cys	GCA	AGCCCTGGCAGCATTGAAGCTGCTCCTTTGAATTTGCAATTCAACATAAAAAATTACCTCAGGGCT	gene	ENSG00000096968	FALSE	nimtRNA
chr9:5092087-5110742	chr9	5096340	5096408	-	Infernal, tRNAscan-SE	50.8	108.9	8:Ala	TGC	AAGGACTGCAAAACTCTATTCTGCATCAGTTGAACGCAAATCAACCACTTTAATTAAGCTAAGTCCTT	gene	ENSG00000096968	FALSE	nimtRNA
chr9:64045509-64046454	chr9	64045799	64045859	-	Infernal, tRNAscan-SE	27.9	29.9	15:Gly	NNN	ACTGTTTTTCGGATGCTATCGAAACTTTGGAAATCATGGTACTATTTATACTAAAAGAGT	intergenic	-	FALSE	mtRNA lookalike within recognizable numtDNA
chr9:64046465-64047813	chr9	64046619	64046678	-	Infernal, tRNAscan-SE	25.1	58.9	10:Cys	GTA	AGCAGGATTGAAGCTGCTTCTTTGAATTTACAATTCAACATGAAAATCACCTCGGGACT	intergenic	-	FALSE	mtRNA lookalike within recognizable numtDNA
chr9:64046465-64047813	chr9	64046678	64046744	-	Infernal, tRNAscan-SE	40.1	63.2	11:Tyr	GTA	GGTAAAAACAGGCCTTGACCTCTGTTTTTAGATGTACAGTCTAATGCCCTACTCAGTCATTTTACC	intergenic	-	FALSE	mtRNA lookalike within recognizable numtDNA
chr9:78741011-78742818	chr9	78741572	78741640	+	Infernal, tRNAscan-SE	35.5	80.7	8:Ala	TGT	AGAGCTTAGCTTAATTAAAGTGGTTGATTTGTGTTCAATTGATGCAGAATAGAGTCTTGCAGTCCTTA	intergenic	-	FALSE	mtRNA lookalike within recognizable numtDNA
chr9:78741011-78742818	chr9	78742745	78742812	-	Infernal, tRNAscan-SE	39.4	76.9	6:Met	CAT	AGTACAGGAAGGGTGTAACTAACATTTTCGGGGTATGGGCCCGTTAGCTTATTTAACTGACCTTACT	intergenic	-	FALSE	mtRNA lookalike within recognizable numtDNA
chr9:78741011-78742818	chr9	78741498	78741570	+	Infernal, tRNAscan-SE	37	83.1	9:Asn	GTT	AGATTGAGACCAGTTGATTAAGGTGTTTAGCTGTTAACTAAATTTTTGTGGGTTTGAATTCCATCAATCTAG	intergenic	-	FALSE	mtRNA lookalike within recognizable numtDNA
chr9:78741011-78742818	chr9	78741399	78741465	+	Infernal, tRNAscan-SE	27.4	59.1	10:Cys	ATA	GCCCTGAGGTGATTTCTCATGTTGAGTTATAAATTCAAAGGAGCAGCTTCAGTCCTGCCGGAGCTT	intergenic	-	FALSE	mtRNA lookalike within recognizable numtDNA
chr9:78741011-78742818	chr9	78741336	78741399	+	Infernal, tRNAscan-SE	36.4	51.7	11:Tyr	GTA	GTAAAATGGCTGAGTAAACATTAGACTGTAAATTTAAAGACAGAGGTCAAGGCCTTTTTATCA	intergenic	-	FALSE	mtRNA lookalike within recognizable numtDNA
chr9:78741011-78742818	chr9	78741650	78741717	-	Infernal, tRNAscan-SE	57	74	7:Trp	TCA	AGAAATTAAGTGTAACCTACTTACTAAGGGCTTTGAAGGCCCTTTGTCTTATTTAACCTAAATTTCT	intergenic	-	FALSE	mtRNA lookalike within recognizable numtDNA
chr9:80563571-80565931	chr9	80564960	80565027	-	Infernal, tRNAscan-SE	52.8	75.1	7:Trp	TCA	AGAAATTAAGTGTAATTTACTTACTAAGGGCGTTGAAGGCCCTTCGTCTTATTTAACCTAAATTTCT	intergenic	-	FALSE	mtRNA lookalike within recognizable numtDNA
chr9:80563571-80565931	chr9	80564882	80564950	+	Infernal, tRNAscan-SE	39.9	86.7	8:Ala	TGT	AGGGCTTAGCTTAATTAAAGTGGTTGATTTGTGTTCAATTGATGCAGAACAGAGTCTTGCAGTCCTTA	intergenic	-	FALSE	mtRNA lookalike within recognizable numtDNA
chr9:80563571-80565931	chr9	80564709	80564775	+	Infernal, tRNAscan-SE	31.8	62.5	10:Cys	GCA	GCCCTGAGGTGATTTCTCATGTTGAATTGCAAATTCAAAGGAGCATCTTCAGTCCTGCAGGAGCTT	intergenic	-	FALSE	mtRNA lookalike within recognizable numtDNA
chr9:80563571-80565931	chr9	80564808	80564880	+	Infernal, tRNAscan-SE	30.6	69.5	9:Asn	GTT	AGATTGAAGCCAGTTGATGAGGGTGTTTAGCTGTTAACTGCATTTTCGTGGGTTTGAATTCCATCAATCTAG	intergenic	-	FALSE	mtRNA lookalike within recognizable numtDNA
chr9:80563571-80565931	chr9	80564646	80564709	+	Infernal, tRNAscan-SE	50.4	78.6	11:Tyr	ATA	GTAAAATGGCTGAGTAAGCATTAGACTATAAATCTAAAGACAGAGGTCAAGGCCTTTTTACCA	intergenic	-	FALSE	mtRNA lookalike within recognizable numtDNA
chr9:92109981-92111770	chr9	92110100	92110167	+	Infernal, tRNAscan-SE	52.8	78.7	15:Gly	TCC	CTCTTTTAGTATAAGCAGTACCACTGACTTCCAATCAACTAGTTTCGACAAAGTCTGAAAAAGAGTA	lncRNA	ENST00000488921	FALSE	nimtRNA
chr9:92109981-92111770	chr9	92110513	92110574	+	Infernal, tRNAscan-SE	40.5	68.7	16:Arg	TCG	GGTAAATAGTTTAAATTAAATGATTTCGACTCATTAGATTATGATAGACCATATTTACCAA	lncRNA	ENST00000488921	FALSE	nimtRNA
chr9:92539063-92539686	chr9	92539459	92539527	+	Infernal, tRNAscan-SE	40.6	95.4	8:Ala	TGC	AGGGCTCAGCTTAATTAAAGTGATTGATTTGCGTTCAGTTGATGCAGAGTAGAGTTTTGCAGTCCTTG	gene	ENSG00000188312	FALSE	nimtRNA
chr9:92539063-92539686	chr9	92539534	92539601	-	Infernal, tRNAscan-SE	63.1	97.6	7:Trp	TCA	AGAAATTAAGTATAGCCTACTTACTAAGGGCTTTGAAGGCTCTTGGTCTTGTTTAACCTAAATTTCT	gene	ENSG00000188312	FALSE	nimtRNA
chr9:92539063-92539686	chr9	92539263	92539327	+	Infernal, tRNAscan-SE	31.8	69.3	10:Cys	GCA	GCCCGGAGGTGACTTTCATGTTGAATTGCAAATTCAAAGAAGCAGCTTCAATCCTGCCAGGTTT	gene	ENSG00000003400	FALSE	nimtRNA
chr9:92539063-92539686	chr9	92539198	92539263	+	Infernal, tRNAscan-SE	66.8	108.5	11:Tyr	GTA	GTAAAATGGCTGAGTAAAGCATTAGACTGTAAATCTAAGGACAGAGGCTAAACCTCTTTTTACCA	gene	ENSG00000188312	TRUE	nimtRNA
chr9:92539063-92539686	chr9	92539385	92539457	+	Infernal, tRNAscan-SE	39.2	91.2	9:Asn	GTT	AGATTGAAGCCAGTTGATTAGGGTATTTAGCTGTTAACTACATTTTTATGGGTTTGAGTCCCATTTATCTAG	gene	ENSG00000188312	FALSE	nimtRNA
chrUn_GL000218v1:14621-15573	chrUn_GL000218v1	14918	14978	-	Infernal, tRNAscan-SE	21.9	23.5	15:Gly	NNN	ACTGTTTTTTGGATGCTATCGAAACTTTGGAAATCATGGTACTATTTATACTAAAAGAGT	intergenic	-	FALSE	mtRNA lookalike within recognizable numtDNA
chrUn_GL000218v1:15583-16939	chrUn_GL000218v1	15798	15864	-	Infernal, tRNAscan-SE	40.1	63.2	11:Tyr	GTA	GGTAAAAACAGGCCTTGACCTCTGTTTTTAGATGTACAGTCTAATGCCCTACTCAGTCATTTTACC	intergenic	-	FALSE	mtRNA lookalike within recognizable numtDNA
chrUn_GL000218v1:15583-16939	chrUn_GL000218v1	15739	15798	-	Infernal, tRNAscan-SE	35	58	10:Cys	GTA	AGCAGGATTGAAGCTGCTTCTTTGAATTTACAATTCAACGTGAAAATCACCTCGGGACT	intergenic	-	FALSE	mtRNA lookalike within recognizable numtDNA
chrUn_GL000218v1:15583-16939	chrUn_GL000218v1	15637	15705	-	tRNAscan-SE	NA	29.8	9:Asn	TTG	TAAATTGATGAGACTTAAACCCACGAAAACTTAACAACTAAACTCCCTAGTCAACTGGTTTGAATCTA	intergenic	-	FALSE	mtRNA lookalike within recognizable numtDNA
chrUn_KI270742v1:10166-11515	chrUn_KI270742v1	10219	10287	-	tRNAscan-SE	NA	30.6	9:Asn	CTG	TAAATTGATGAGGCTTAAACCCATGAAAACTTAACAGCTAAACTCCCTAGTCAACTGGTTTGAATCTA	intergenic	-	FALSE	mtRNA lookalike within recognizable numtDNA
chrUn_KI270742v1:10166-11515	chrUn_KI270742v1	10380	10446	-	Infernal, tRNAscan-SE	39.9	61.2	11:Tyr	GTA	GGTAAAAACAGGCGTTGACCTCTGTTTTTAGATGTACAGTCTAATGCCCTACTCAGTCATTTTACC	intergenic	-	FALSE	mtRNA lookalike within recognizable numtDNA
chrUn_KI270742v1:10166-11515	chrUn_KI270742v1	10321	10380	-	tRNAscan-SE	NA	59.6	10:Cys	GTA	AGCAGGATTGAAGCTGCTTCTTTGAATTTACAATTCAACATGAAAATCACCTTGGGACT	intergenic	-	FALSE	mtRNA lookalike within recognizable numtDNA
chrUn_KI270742v1:9209-10155	chrUn_KI270742v1	9499	9559	-	Infernal, tRNAscan-SE	22.2	15.1	15:Gly	NNN	ACTGTTTTTCGGATGCTATCAAAACTTTGGAAATCATGGTACTATTTACACTAAAAGAGT	intergenic	-	FALSE	mtRNA lookalike within recognizable numtDNA
chrX:102008806-102009197	chrX	102009044	102009112	-	Infernal, tRNAscan-SE	41.2	75.9	20:Glu	TTC	ATTCTCACATGGTATCTAACTATGACCAGTGACATGAAAAATCATTGTTGTATTTCAACTATAAGGAC	intergenic	-	FALSE	mtRNA lookalike within recognizable numtDNA
chrX:102010284-102011775	chrX	102011313	102011381	+	Infernal, tRNAscan-SE	27.8	30.4	2:Val	TAC	ATAATATGGCTTAATCTAAAGTACCCGGCTTACTCCTGGGAGATTTTACATTAACGTGACCACTTTGA	intergenic	-	FALSE	mtRNA lookalike within recognizable numtDNA
chrX:102772464-102773280	chrX	102773201	102773275	+	Infernal, tRNAscan-SE	20.5	59.3	3:Leu	TGA	ttaagatggtagagcctggtaattgcataaaacttgaaattttataatcagaggttcaattactcttcttTTTA	lncRNA	ENST00000440496	FALSE	nimtRNA
chrX:102785649-102788388	chrX	102786744	102786812	+	tRNAscan-SE	NA	20.5	6:Met	CAT	GTAAGGGCAGCTTAATAAGCTGTTCTGTCCATACCCTGAAAATTTTGGTTTATATCCTTTTTGTACTA	lncRNA	ENST00000440496	FALSE	nimtRNA
chrX:102785649-102788388	chrX	102786613	102786669	+	Infernal	18	NA	4:Ile	CAT	GTCTAATAAAAATTATTTTCATAGAGTAAATAAAAGAGGTTTAAATCCTCTATTTA	lncRNA	ENST00000440496	FALSE	nimtRNA
chrX:102785649-102788388	chrX	102786670	102786742	-	Infernal, tRNAscan-SE	38.6	74.1	5:Gln	TTG	aggattataggaattgaacctactctcttaagaattcaaaaatctttgtgctacctgatacactatattcta	lncRNA	ENST00000440496	FALSE	nimtRNA
chrX:102796834-102797220	chrX	102797092	102797160	-	Infernal, tRNAscan-SE	32.7	47.6	12:Ser	TGA	aaaaaagaaaggaatcaaatcccctattactgatttcaagccagtcccataacaattatggctttctc	lncRNA	ENST00000440496	FALSE	nimtRNA
chrX:102797853-102799891	chrX	102798164	102798233	+	Infernal	25.5	NA	14:Lys	NA	ATAATATCACTGTTAAATAGCATTAACCTTTTAAGTTAAAGACTGAAAGTACTCATCTTTCTGCAATGA	lncRNA	ENST00000440496	FALSE	nimtRNA
chrX:102800001-102803242	chrX	102802971	102803040	+	Infernal, tRNAscan-SE	50.5	71.3	19:Leu	TAG	CTTTTAAAGGGTAGAAGTAATCTGTTGGCCTTAGGAGCCAAAAAATCGATACAACTCCAAATAAAAGTA	lncRNA	ENST00000440496	FALSE	nimtRNA
chrX:102800001-102803242	chrX	102802912	102802970	+	Infernal, tRNAscan-SE	21.1	51.3	18:Ser	ACT	AGAAAGTGTATAAGAACTACTAACTCATGCCCCCATGTATAACAATATGGCTTTCTCA	lncRNA	ENST00000440496	FALSE	nimtRNA
chrX:102800001-102803242	chrX	102801401	102801469	+	Infernal	13.4	NA	17:His	NA	TAAATATAGTTTGAATGAAACATTAGGTTATAAATGTAACAGCAGAAAATTAAAACTTCTTATTTTTT	lncRNA	ENST00000440496	FALSE	nimtRNA
chrX:102804641-102807943	chrX	102806668	102806736	-	Infernal, tRNAscan-SE	22	15	20:Glu	TTC	ATTCTCACATGGAATCTAATCATGACCAATCACGTGAAAAATCATCATTGCACGTCAACTGTCAGAGC	lncRNA	ENST00000440496	FALSE	nimtRNA
chrX:102804641-102807943	chrX	102806449	102806506		Infernal	10.6	NA	22:Pro	NA	ATTTAGTAGCTATGGTTATAGGATTCTAAATACTACCAGTATCCCTGCTAAATAAAT	lncRNA	ENST00000440496	FALSE	nimtRNA
chrX:102804641-102807943	chrX	102807828	102807891	+	Infernal, tRNAscan-SE	41	44.8	21:Thr	TGT	TTCTTGTAGTTTATTAAATTTGGTCTTGTAAACCAAAAATGGAGAGCACCTCTCCCCAGCGCA	lncRNA	ENST00000440496	FALSE	nimtRNA
chrX:102809117-102810196	chrX	102810118	102810186	+	Infernal, tRNAscan-SE	30.6	47.6	2:Val	TAC	AAAATGTATCTGAATTCAAAACACCTGGCTTACACCCAGAAGATTTCATATTAATCTGACTACTTTGA	lncRNA	ENST00000440496	FALSE	nimtRNA
chrX:126729042-126730353	chrX	126729043	126729105	-	Infernal	20.2	NA	20:Glu	NA	ACATGGACTACAACCATGACTAATGATATGAAAAACCATCGTTGTACTTCAAGAACACCAAT	intergenic	-	FALSE	mtRNA lookalike within recognizable numtDNA
chrX:126729042-126730353	chrX	126730229	126730295	+	Infernal, tRNAscan-SE	58.2	95.2	21:Thr	TGT	TCCTTGTAGTATAATTCAATACTCTGGCCTTGTAAACCAGAAATGGAGAATCCCCTCCCCAGGACA	intergenic	-	FALSE	mtRNA lookalike within recognizable numtDNA
chrX:126729042-126730353	chrX	126730298	126730353	-	Infernal	46.9	NA	22:Pro	NA	CAGGGAAAAAAGCATGCCCACTTCACCGTCAACACCCAAAGCTGAAATTCTAATT	intergenic	-	FALSE	mtRNA lookalike within recognizable numtDNA
chrX:126731719-126731849	chrX	126731722	126731793	+	Infernal, tRNAscan-SE	46.4	63.2	1:Phe	GAA	TTAATGTAGCTTAATTATTTCAAAGCAAGACACTGAAAGTGTCTAGACGGGTCTGCACAACATCATAAACA	intergenic	-	FALSE	mtRNA lookalike within recognizable numtDNA
chrX:143429926-143435175	chrX	143434011	143434076	+	Infernal	12.7	NA	5:Gln	NA	GCCCTCTTATTTctagaattataggaattgaatctacccctgagaattcaaaattctttgtgcta	ncRNA; lncRNA	ENSG00000227303; ENST00000431432	FALSE	nimtRNA
chrX:143429926-143435175	chrX	143433958	143434026	+	Infernal, tRNAscan-SE	47	88.6	4:Ile	GAT	GAAATATGTCTGATAAAATAGTTATTTTGATAGAGTAAATCATAAAGGTTTAAGCCCTCTTATTTcta	ncRNA; lncRNA	ENSG00000227303; ENST00000431432	FALSE	nimtRNA
chrX:143429926-143435175	chrX	143430920	143430988	+	Infernal, tRNAscan-SE	38.4	64.2	2:Val	TAC	AAAATGTAGCTCAACTCAAAGCATCCGGCTTACACCCAGAAGATTTCATATGACCTGACCTCTTTGGA	ncRNA; lncRNA	ENSG00000227303; ENST00000431432	FALSE	nimtRNA
chrX:143429926-143435175	chrX	143434024	143434095	-	Infernal, tRNAscan-SE	42.5	78.8	6:Met	TTG	tagaattataggaattgaatctacccctgagaattcaaaattctttgtgctacctaatataccatatccta	ncRNA; lncRNA	ENSG00000227303; ENST00000431432	FALSE	nimtRNA
chrX:143429926-143435175	chrX	143432965	143433042	+	Infernal, tRNAscan-SE	16.8	47.5	3:Leu	TAA	ttaagattgcagagcccagcagttgcataaaacttaaaactgcataatcagaggttcaattcctctttttaTTAACA	ncRNA; lncRNA	ENSG00000227303; ENST00000431432	FALSE	nimtRNA
chrX:143429926-143435175	chrX	143429927	143429997	+	Infernal, tRNAscan-SE	48	52.6	1:Phe	GAA	TTAATGCAGCTTAATAGGTCAAAGCAAGGCACTGAAAATGCCTGAATGAGTCCACATTACTCCTTGAATA	ncRNA; lncRNA	ENSG00000227303; ENST00000431432	FALSE	nimtRNA
chrX:26824823-26825008	chrX	26824901	26824963	-	Infernal, tRNAscan-SE	34.1	63	2:Val	NNN	CAAAGTGATCAGGTTGTGATGAAATCTTCCAGGTTGGATGCTTTGGGTTAAGCTACACTTTG	intergenic	-	FALSE	mtRNA lookalike within recognizable numtDNA
chrX:4059584-4059845	chrX	4059666	4059722	-	tRNAscan-SE	NA	25.6	18:Ser	GCT	GAAGGAGTCAGATTGTTAAATATGGGGGCATGAATGAGCAGTTCTTGCATACTTTC	intergenic	-	FALSE	mtRNA lookalike within recognizable numtDNA
chrX:4059584-4059845	chrX	4059725	4059793	-	Infernal, tRNAscan-SE	28	55.2	17:His	GTA	GTTAATAAGAAGTTGTGGGCTTCTATTATTAGGTTTACAAGCCAATGTTTTGGTTAAATTATATCTAC	intergenic	-	FALSE	mtRNA lookalike within recognizable numtDNA
chrX:4059584-4059845	chrX	4059588	4059665	-	Infernal, tRNAscan-SE	21.7	46.8	19:Leu	TAG	ACTTTTATTTGCAGTTGCACCAATACCTTTGACTCCTAAGGCCAATGAATTACTTCTATTTTTTTTTTTTTACAAGT	intergenic	-	FALSE	mtRNA lookalike within recognizable numtDNA
chrX:5168837-5170777	chrX	5170722	5170777	-	Infernal, tRNAscan-SE	5.3	24.6	22:Pro	NNN	CAGAGAAAAAGCACTCCAGCTTCACCATCAACACCCAAAGCTGAGAttctttttt	intergenic	-	FALSE	mtRNA lookalike within recognizable numtDNA
chrX:5168837-5170777	chrX	5170653	5170719	+	Infernal, tRNAscan-SE	53.3	86.8	21:Thr	TGT	CCCTTGTAGTACAACCCAATACACTGGTCTTGTAAACCAGAAATGAAGAACCCTCTCCCCAGGGCA	intergenic	-	FALSE	mtRNA lookalike within recognizable numtDNA
chrX:5168837-5170777	chrX	5169440	5169507	-	Infernal, tRNAscan-SE	23.3	46.6	20:Glu	NNN	ATTCCCACATGGGTTATAACCATGACTAATGATGGAAAAACTATCGTTGTACTTCAAACACAAGAAC	intergenic	-	FALSE	mtRNA lookalike within recognizable numtDNA
chrX:55178235-55184027	chrX	55180233	55180304	+	Infernal, tRNAscan-SE	55	96.8	5:Gln	TTG	aggacatggtgtgataggtagcatggagaattttggattctcaggggtaggttcaattcctacagttctag	intergenic	-	TRUE	mtRNA lookalike within recognizable numtDNA
chrX:55178235-55184027	chrX	55178753	55178818	+	Infernal, tRNAscan-SE	43.2	66.7	11:Tyr	GTA	GTAAAATGGCTGGGTAAGCATTAGACTGTAAATCTAAAGACAGAGGCCAAGGCCGCTTTTTAGCA	intergenic	-	FALSE	mtRNA lookalike within recognizable numtDNA
chrX:55178235-55184027	chrX	55180302	55180370	-	Infernal, tRNAscan-SE	56.3	89.5	4:Ile	GAT	agAAATAAGAGGATTTTAACCTCTGTTGTTTACTCTATCAAAGTAGTTCTTTTGTCAGACATATTTCC	intergenic	-	FALSE	mtRNA lookalike within recognizable numtDNA
chrX:55178235-55184027	chrX	55178989	55179057	+	Infernal, tRNAscan-SE	40.9	83.5	8:Ala	TGC	AGGGCTTAGCTTAATTAAGGTGGTTGATTTGCATTCAATTGATGCAGAATAGAGTCTTGCAGTCCTCA	intergenic	-	FALSE	mtRNA lookalike within recognizable numtDNA
chrX:55178235-55184027	chrX	55181322	55181396	-	Infernal, tRNAscan-SE	29	100.9	3:Leu	TAA	gttaatgagaggagttgaacctctgattataaagttttaagtcttatgcaattgccgggctctgccatcttaac	intergenic	-	FALSE	mtRNA lookalike within recognizable numtDNA
chrX:55178235-55184027	chrX	55183956	55184026	-	Infernal	42.8	NA	1:Phe	GAA	GTTTATGGTGTCGTGTGGACCCATCTAGGTATTTTCAGTGTCTTGCTTTGAATAGTTAAGCTACattaac	intergenic	-	FALSE	mtRNA lookalike within recognizable numtDNA
chrX:55178235-55184027	chrX	55179067	55179127	-	Infernal, tRNAscan-SE	35.2	36.4	7:Trp	TCA	AGAAATTAAGTGTAATCTTCATGCTTTGAAGGCTCTTGGTCTTATTTAACCTAAATTTTT	intergenic	-	FALSE	mtRNA lookalike within recognizable numtDNA
chrX:55178235-55184027	chrX	55180164	55180231	-	Infernal, tRNAscan-SE	40.4	110.4	6:Met	CAT	AGTATGGGAAGGGTGTAACCAACATTTTCGGAGTATGGGCCCGATAGCTTATTTAGCTGACCTTACT	intergenic	-	FALSE	mtRNA lookalike within recognizable numtDNA
chrX:55178235-55184027	chrX	55178915	55178987	+	Infernal, tRNAscan-SE	46.5	100.3	9:Asn	GTT	AGATTGAAGCCAGTTGATTAGGGTGTTTAGCTGTTAACGAAATTTTCGTGGGTTTGAATTCCACCAATCTAG	intergenic	-	FALSE	mtRNA lookalike within recognizable numtDNA
chrX:55178235-55184027	chrX	55178818	55178884	+	Infernal, tRNAscan-SE	29.9	63.4	10:Cys	GCA	GCCCTGAGGGGATTTCTCATGTTGAATTGCAAATTCAAAGGAGAAGCTTCAGTCCTGCTGGGGCTT	intergenic	-	FALSE	mtRNA lookalike within recognizable numtDNA
chrX:55178235-55184027	chrX	55182935	55183003	-	Infernal, tRNAscan-SE	52.4	86.9	2:Val	TAC	CAAAGTGATCAGGTCGTGATGAAATCTTCCGGGTGTAAGCCAGATGCTTTGGGTTAAGCTACACTTTG	intergenic	-	FALSE	mtRNA lookalike within recognizable numtDNA
chrX:62839625-62844253	chrX	62839626	62839697	+	Infernal	55.1	NA	1:Phe	NNN	TTAATGTAGCTTAATTCATCAAAGCAAGGCACTGAAAAATGCCTAGATGAATACACATGATTCCATTAACA	intergenic	-	FALSE	mtRNA lookalike within recognizable numtDNA
chrX:62839625-62844253	chrX	62842444	62842509	+	Infernal, tRNAscan-SE	28.7	62.9	3:Leu	NNN	ttaagatggcagagctgtaattgtataaaactttataatcagaggttaaatccctcttcttaaca	intergenic	-	FALSE	mtRNA lookalike within recognizable numtDNA
chrX:62839625-62844253	chrX	62840636	62840702	+	Infernal, tRNAscan-SE	32.8	41.5	2:Val	TAA	AAGTGTAGCTTAACTGAAAGCAGGTGGCTTAAACCCAGAAGATATCATATGACATGACCACTTTGA	intergenic	-	FALSE	mtRNA lookalike within recognizable numtDNA
chrX:62839625-62844253	chrX	62843657	62843720	+	Infernal, tRNAscan-SE	26.1	20.6	6:Met	CAT	GTAATGTCAGCCAAATAAGCTGTCAGGTTCATACCCCAAAAATGTTGGTTTATATCCCTTTCA	intergenic	-	FALSE	mtRNA lookalike within recognizable numtDNA
chrX:62839625-62844253	chrX	62843508	62843575	+	Infernal, tRNAscan-SE	19.1	26.5	4:Ile	GAG	AAAATATGTTTGATAAAATAATTACTTTGAGaaagtaaattgtaaagattaaatcatcttattttta	intergenic	-	FALSE	mtRNA lookalike within recognizable numtDNA
chrX:62839625-62844253	chrX	62843596	62843655	-	Infernal	8.2	NA	5:Gln	NA	taaaaaatgtagaaattaaaattcaaaattaTCTGTGTTACCTAATACACCTTATCCTA	intergenic	-	FALSE	mtRNA lookalike within recognizable numtDNA
chrX:70120220-70125057	chrX	70120221	70120276	+	Infernal	45.5	NA	22:Pro	NA	AAGGTACAACTTAAGCTTTGGGTGCTAGTGGTGAAGCAGGAAGCTTCCTCCTTGA	intergenic	-	FALSE	mtRNA lookalike within recognizable numtDNA
chrX:70120220-70125057	chrX	70120280	70120348	-	Infernal, tRNAscan-SE	59.5	92.3	21:Thr	TGT	GTCCTGGGGAGGAGGGCCCTCCATTTTTGGTTTACAAGACCAAAGTAATTTAATTATACTACAAGGAC	intergenic	-	FALSE	mtRNA lookalike within recognizable numtDNA
chrX:70120220-70125057	chrX	70121980	70122035	+	Infernal, tRNAscan-SE	38	38.6	20:Glu	TTC	AGTACAACGATGATTTTTCATGTCATTGGTCATGGCTAAATTCCATGTGAAAATT	intergenic	-	FALSE	mtRNA lookalike within recognizable numtDNA
chrX:70125839-70127934	chrX	70127543	70127611	-	Infernal, tRNAscan-SE	41.6	83.8	17:His	GTG	GTAAATAAGAAGTTGGAGGCTTCTATTATTAGACTCACAATCTAATGTTTTGGTTCAACTGTATTTAC	pseudogene	ENSG00000235382	FALSE	nimtRNA
chrX:70125839-70127934	chrX	70127483	70127542	-	Infernal, tRNAscan-SE	10.6	46.8	18:Ser	GCT	AAGCTGAGCCTTATTGTTAGATATGGGGACATGAATTAGCAGTTCTTGCATGCTTTCTT	pseudogene	ENSG00000235382	FALSE	nimtRNA
chrX:70125839-70127934	chrX	70127417	70127487	-	Infernal, tRNAscan-SE	67.8	106.3	19:Leu	TAG	ACTTTTATTTGGAGTTGCACCAATCTTTTTGGCTCCTAAGGCCAATGAATAGCTTCTATCCTTTAAAAGC	pseudogene	ENSG00000235382	FALSE	nimtRNA
chrY:11132098-11133046	chrY	11132391	11132451	-	Infernal, tRNAscan-SE	27.9	29.9	15:Gly	NNN	ACTGTTTTTCGGATGCTATCGAAACTTTGGAAATCATGGTACTATTTATACTAAAAGAGT	intergenic	-	FALSE	mtRNA lookalike within recognizable numtDNA
chrY:11133056-11134411	chrY	11133271	11133337	-	Infernal, tRNAscan-SE	40.4	53	11:Tyr	GTA	GGTAAAAACAGGCCTTGACCTCTGTTTTTAGATGTACAGTCTAATGCCCTACTTAGTCATTTTACC	intergenic	-	FALSE	mtRNA lookalike within recognizable numtDNA
chrY:11133056-11134411	chrY	11133110	11133178	-	tRNAscan-SE	NA	34.6	9:Asn	CTG	TAAATTGATGAGACTTAAACCCACGAAAACTTAACAGCTAAACTCCCTAGTCAACTGGTTTGAATCTA	intergenic	-	FALSE	mtRNA lookalike within recognizable numtDNA
chrY:11133056-11134411	chrY	11133212	11133271	-	tRNAscan-SE	NA	58.7	10:Cys	GTA	AGCAGGATTGAAGCTGCTTCTTTGAATTTACAATTCAACGTGAAAATCACCTTGGGACT	intergenic	-	FALSE	mtRNA lookalike within recognizable numtDNA
chrY:8363537-8365284	chrY	8363960	8364027	-	Infernal, tRNAscan-SE	36.9	94.8	20:Glu	NNN	ATTCTCACATGGACTATAACTATGACTAATGATATGAAAACCATCGTTGTACTTCAACTATAAGAAC	intergenic	-	FALSE	mtRNA lookalike within recognizable numtDNA
chrY:8363537-8365284	chrY	8365227	8365284	-	Infernal, tRNAscan-SE	50	66.5	22:Pro	TGG	CAAGAAAAAAGCATTTCTACTTCACCGTCAACTCCCAAAGCTGAAATTCTAATTAAA	intergenic	-	FALSE	mtRNA lookalike within recognizable numtDNA
chrY:8363537-8365284	chrY	8365158	8365222	+	Infernal	34.8	NA	21:Thr	NA	CTCTTGTAGTATAATTCAATACTCTGATCTTCTAAACCAGAAATGGAGAATCCCCTCTACAGGA	intergenic	-	FALSE	mtRNA lookalike within recognizable numtDNA
chrY:8366628-8372714	chrY	8369967	8370036	+	Infernal, tRNAscan-SE	38	48.6	2:Val	TAC	AAAAGTGTAGTTTAACCCAAAGCATCTGGCTTACTCCCAGAAGATGTCATCACAACCTGATCACATTGA	intergenic	-	FALSE	mtRNA lookalike within recognizable numtDNA
chrY:8366628-8372714	chrY	8371587	8371660	+	Infernal, tRNAscan-SE	31	73.7	3:Leu	NNN	ttaagatggcagaacctggcagtttcataaaacttaaagtttataatcagaggttcaactcctcttcttaaca	intergenic	-	FALSE	mtRNA lookalike within recognizable numtDNA
chrY:8366628-8372714	chrY	8372173	8372235	+	Infernal, tRNAscan-SE	20.5	64.3	6:Met	CAT	TTAAGGTCAGCTAAATAAGCTATCAGGCCCATACACTAAAAATGTTGGTTATATCCTTCCCA	intergenic	-	FALSE	mtRNA lookalike within recognizable numtDNA
chrY:8366628-8372714	chrY	8372034	8372103	+	Infernal, tRNAscan-SE	24.7	56	4:Ile	GAC	GAAAATATGTCTGACAAAATAATTACTTTGACAGAGTAAACAATAGGTGTTAAAATCCTCTTATCTcta	intergenic	-	FALSE	mtRNA lookalike within recognizable numtDNA
chrY:8366628-8372714	chrY	8372101	8372171	-	Infernal, tRNAscan-SE	44	83.7	5:Gln	TTG	tagaatataggaattgaacctgcacctgagaatccaaaattctctgtgctacctattacaccacgtccta	intergenic	-	TRUE	mtRNA lookalike within recognizable numtDNA
FALSE	chr6	28643445	28643516	+	Infernal	47.1	NA	8:Ala	NA	gggatgtagctcagtggtagagcgcatgctttgcatgtatgaggtcccgggttcgatccccggcatctcca	intergenic	-	TRUE	tRNA or mtRNA lookalike
FALSE	chr10	79411247	79411306	-	tRNAscan-SE	NA	34.7	11:Tyr	NNN	GGTAAAAAGAGGCCTTGACCTCTGTCTTTAGATTTACAGTCTAATGTGGCCAGGCATCC	gene	ENSG00000165424	FALSE	mtRNA lookalike
FALSE	chr14	20613790	20613862	-	Infernal	48.4	NA	21:Thr	NA	ggccccagcgagaattgaactcgcgacccctggtttacaagaccagcgctctaacccctgagctatggagcc	intergenic	-	TRUE	tRNA or mtRNA lookalike
FALSE	chr11	123003599	123003663	+	tRNAscan-SE	NA	54.3	20:Glu	TTC	TTGTTCTGAAATACAACGATGGTTTTTCATATCATTGGTCGTGGTTGTAGCCCGTGCGAGAATA	intergenic	-	FALSE	mtRNA lookalike
FALSE	chr2	191429723	191429779	+	tRNAscan-SE	NA	20.1	2:Val	TAC	acctgaaaGCATCCGGCTTACACCTGGAAGATTTCATTATAACTTGACCACCTTGA	intergenic	-	FALSE	mtRNA lookalike
FALSE	chr22	11855279	11855345	-	tRNAscan-SE	NA	61.2	11:Tyr	GTA	GGTAAAAACAGGCGTTGACCTCTGTTTTTAGATGTACAGTCTAATGCCCTACTCAGTCATTTTACC	intergenic	-	FALSE	mtRNA lookalike
FALSE	chrX	102797168	102797235	+	tRNAscan-SE	NA	19.9	13:Asp	NNN	AGATATTAGTAAAAATATTACATAATTTTTTTCAGTTTATTTATAGGTTAAAAttcttttttttttt	lncRNA	ENST00000440496	FALSE	mtRNA lookalike
FALSE	chr13	65158997	65159051	+	tRNAscan-SE	NA	18.9	NA:Ser	NNN	AAAAAACTTTGTTAATAGCACTAAACTAACCAAATTAATAATTTGGTTTTTTTA	intergenic	-	FALSE	mtRNA lookalike
FALSE	chr17	54903104	54903173	-	Infernal, tRNAscan-SE	51.7	73.8	19:Leu	TAG	ACTTTTATTTGGAGTTGTGCCAATGTTTTGGCTCCTAAGAACAACGGATTACTTCTCTCCTTTAAAAGT	gene	ENSG00000141198	FALSE	mtRNA lookalike
FALSE	chr14	58239895	58239967	-	tRNAscan-SE	NA	16.8	1:Phe	CTT	gcccaacgtggggctcgaacccacgaccctgggattaagagtcccatgctctaccgactgagctagccgggc	gene	ENSG00000139971	TRUE	tRNA or mtRNA lookalike
FALSE	chr17	52369705	52369750	+	tRNAscan-SE	NA	15.3	17:His	NNN	TAAATATACATAAAATATAAAAGAGATAAAACCATCTTATTTACC	intergenic	-	FALSE	mtRNA lookalike
FALSE	chr9	95877113	95877175	+	tRNAscan-SE	NA	52.4	16:Arg	TCG	GGTAATTAGTTTAAACCAAAACAAATGATTTCGACTCATTAAATTTTAGGACACTTAACCCA	lncRNA	ENST00000466840	FALSE	mtRNA lookalike
FALSE	chr1	246228764	246228806	+	tRNAscan-SE	NA	18.7	NA:Ser	NNN	AAAAAAATTAAACCTCCATCATCTAAATATAATGTTTTTTCT	gene	ENSG00000185420	FALSE	mtRNA lookalike
FALSE	chr3	2574234	2574292	+	tRNAscan-SE	NA	16.4	NA:Ser	GCT	aaacaaaacaaaaaACTGCTCATTCTTTTCCTTTTGTGTATCATCCATAACTTTTCTA	gene	ENSG00000144619	FALSE	mtRNA lookalike
FALSE	chrX	86299119	86299182	-	tRNAscan-SE	NA	15	1:Phe	GCA	ATTTCTGATTTGTACCCAAATATTTTAGTTGCTTCAAGCTTTACTTTTATAAGGTACACAAAT	gene	ENSG00000114374	FALSE	mtRNA lookalike
FALSE	chrY	8365227	8365293	-	Infernal, tRNAscan-SE	50	66.5	22:Pro	TGG	CAAGAAAAAAGCATTTCTACTTCACCGTCAACTCCCAAAGCTGAAATTCTAATTAAATTATCCCTG	intergenic	-	FALSE	mtRNA lookalike
FALSE	chr5	8416603	8416649	-	tRNAscan-SE	NA	31.6	22:Pro	TGG	ggaagcttcACCATCAACACCCAAAGCTGAGATTCCAATTAAACTA	ncRNA; lncRNA	ENSG00000249159; ENST00000512406	FALSE	mtRNA lookalike
FALSE	chr8	142486702	142486755	+	tRNAscan-SE	NA	22.2	14:Lys	TTT	CTAACTAGCATTAACCTTTTAAATTAAAGACTGAggttaggcacagcggctca	lncRNA	ENST00000518820	FALSE	mtRNA lookalike
FALSE	chr18	2269671	2269734	+	tRNAscan-SE	NA	15.2	21:Thr	TGT	TATATAATAtattattatcccaattttgtaaactggacagctgagactcaaagcccttaatct	lncRNA	ENSG00000007202	FALSE	mtRNA lookalike
FALSE	chr21	5081338	5081393	+	tRNAscan-SE	NA	17.1	NA:Ser	NNN	AGAGAAGCATGAGGACCTAACCCCACGACCCCCAGAAACCAaactggctctcttg	gene	ENSG00000280071	FALSE	mtRNA lookalike
FALSE	chr6	126041794	126041837	+	tRNAscan-SE	NA	17.2	NA:Ser	NNN	AAAGAGAATAAATTATTCCAAAATAAGAACCTTGGCTCTTTTT	gene	ENSG00000066651	FALSE	mtRNA lookalike
FALSE	chr2	191176589	191176645	+	tRNAscan-SE	NA	17	1:Phe	NNN	TTATTTTAGTTTATTTAAAACATTACAGCAATAAAAAGAACACAATCTAGACAaaa	intergenic	-	FALSE	mtRNA lookalike
FALSE	chr22	12137169	12137237	+	tRNAscan-SE	NA	33.8	9:Asn	CTG	AGATTCAAACCAGTTGACTAGGGAGTTTAGCTGTTAAGTTTTCATGGGTTTAAGTCTCATCAATTTAG	intergenic	-	FALSE	mtRNA lookalike
FALSE	chr1	46824277	46824348	+	tRNAscan-SE	NA	40.2	NA:Leu	TAG	ttaaggtgacagagctggtaattgtgtagaacttagacttataatcagaggtgcaactcttctgcttaacC	intergenic	-	FALSE	mtRNA lookalike
FALSE	chr22	12137896	12137956	+	tRNAscan-SE	NA	25.3	15:Gly	NNN	CTCTTTTAGTATAAATAGTACCATGATTTCCAAAGTTTTGATAGCATCCGAAAAACAGTA	intergenic	-	FALSE	mtRNA lookalike
FALSE	chr5	164058989	164059039	-	tRNAscan-SE	NA	16.7	NA:Ser	NNN	AAGAAAGCAACATATTTTAAGAATGAAAATGTTAGACCTTCTCATTTCTT	intergenic	-	FALSE	mtRNA lookalike
FALSE	chr21	44180577	44180632	-	tRNAscan-SE	NA	17.1	NA:Ser	NNN	aagagagccagttTGGTTTCTGGGGGTCGTGGGGTTAGGTCCTCATGCTTCTCTC	gene	ENSG00000160221	FALSE	mtRNA lookalike
FALSE	chr10	22573468	22573514	+	tRNAscan-SE	NA	15.4	NA:Ser	NNN	AGAAAGAAAAAGGAAAAAAACATCCAATCAAAAGATTGCTTCCTTA	lncRNA	ENST00000422321	FALSE	mtRNA lookalike
FALSE	chrX	102807893	102807950	-	tRNAscan-SE	NA	44.4	22:Pro	TGG	CAAAGGAAAAGCTATTCACTCCACTATCAGCACCCAAAGCTGATATTCTATTCCCTG	lncRNA	ENST00000440496	FALSE	mtRNA lookalike
FALSE	chr15	67831284	67831329	-	tRNAscan-SE	NA	16.2	NA:Ser	AAA	AGGAAAGCATTTATTTTAGGAATGTGAGAGGTGTTTTCCTTTCTC	gene	ENSG00000188779	FALSE	mtRNA lookalike
FALSE	chr6	27237571	27237644	-	tRNAscan-SE	NA	17.5	1:Phe	AAT	ggcccgtacggggatcgaacccgcgaccttggcgttattagcaccacgctctaaccaactgagctaaccggcc	intergenic	-	TRUE	tRNA or mtRNA lookalike
FALSE	chr10	56797671	56797720	+	tRNAscan-SE	NA	16.3	NA:Ser	AAT	AGAAAGTAAGTAATTCTTCTATCACTACTTAAACAAAAGGCTTTTCTTG	intergenic	-	FALSE	mtRNA lookalike
FALSE	chr10	87180734	87180794	+	tRNAscan-SE	NA	18.4	NA:Ser	GCT	AAATAAATGTTGTATGGTAAAACTGCTAATCAGCTCAGTGAAAAACACATTGTTTTTTGA	gene	ENSG00000122376	FALSE	mtRNA lookalike
FALSE	chr4	63220858	63220928	+	tRNAscan-SE	NA	16.9	1:Phe	AAG	ttacagtaatctaaggttaatacattactgaagaaataaagattgagtgtggtggatcactcttgtaatc	intergenic	-	FALSE	mtRNA lookalike
FALSE	chr5	128147333	128147390	-	tRNAscan-SE	NA	21.5	NA:Ser	CTA	aagttgatcattgttgaaattaggtgatggatgttagcagttcattacactcttctc	gene	ENSG00000064651	FALSE	mtRNA lookalike
FALSE	chr4	96492218	96492265	+	tRNAscan-SE	NA	18	NA:Ser	AAA	AAAAAGTCTTTTACTAATATTTCCATGCTAAAAGTACGGCTTTTCTA	ncRNA	ENSG00000248510	FALSE	mtRNA lookalike
FALSE	chr4	98669015	98669080	-	tRNAscan-SE	NA	36.7	13:Asp	TTC	AACGCTATTTGGATTTAACCTATAAATTAACTTTGAAAAAGTTATGTAATAATTTTACTAATATC	intergenic	-	FALSE	mtRNA lookalike
FALSE	chrX	30957688	30957755	-	tRNAscan-SE	NA	19.1	1:Phe	GAA	GTTTATGGAGTTACATGAACTCATCTAGGCATTTTCAATGCCTTGTGCAGGCCCCGAGCCACACTTA	gene	ENSG00000157625	FALSE	mtRNA lookalike
FALSE	chr14	70201015	70201079	-	tRNAscan-SE	NA	15.3	1:Phe	GAA	ttctccaagtgatgtcttaacattttcaatgtacaggtcttgcacacagttgacccttgaaaaa	ncRNA; lncRNA	ENSG00000258422; ENST00000555480	FALSE	mtRNA lookalike
FALSE	chr4	163229109	163229160	-	tRNAscan-SE	NA	17.8	11:Tyr	NNN	GATAAAAAGCAGCTTTAACCTCTGTCTTTAAATTTACAGTTTAaccacacc	intergenic	-	FALSE	mtRNA lookalike
FALSE	chr6	18836171	18836242	+	Infernal	50	NA	19:Leu	NA	gttccatggtgtaatggttagcactctggactctgaatccagcgatccgagttcaaatctcggtggaacct	intergenic	-	TRUE	tRNA or mtRNA lookalike
FALSE	chr17	8226991	8227064	-	tRNAscan-SE	NA	18.7	1:Phe	AAT	ggcccgtacggggttcgaacccgcgaccttggcgttattagcaccacgctctaaccaactgagctaaccggcc	exon	ENST00000651323; ENSE00003841312	TRUE	tRNA or mtRNA lookalike
FALSE	chr6	28823316	28823389	-	tRNAscan-SE	NA	16.4	1:Phe	GAA	gccgaaacccgggattgaaccagggacctttaagatcttcggtctaacgctctcccaactgagctatttcggc	intergenic	-	TRUE	tRNA or mtRNA lookalike
FALSE	chr13	94083955	94084013	+	tRNAscan-SE	NA	15.5	NA:Ser	NNN	AGAAAGTGGAATAAGGAATAACTTAAACCATTTTATCCAAACGAAAATGGCTTTCCCA	gene	ENSG00000183098	FALSE	mtRNA lookalike
FALSE	chr8	2089342	2089388	-	tRNAscan-SE	NA	15.9	NA:Ser	NNN	aaaatagccacattaacgtgtggtacatatatttatagtctttttc	gene	ENSG00000036448	FALSE	mtRNA lookalike
FALSE	chr8	121365744	121365791	+	tRNAscan-SE	NA	16.6	NA:Ser	NNN	AAATATAAGAATTGCTAATTTCTTAATTTATTCTTCAAAAATATTCA	intergenic	-	FALSE	mtRNA lookalike
FALSE	chr19	1383362	1383434	-	tRNAscan-SE	NA	38.5	1:Phe	GAA	gccgaaacccgggatcgaaccagggacctttagatcttcagtctaacgctctcccaactgagctatttcggc	intergenic	-	TRUE	tRNA or mtRNA lookalike
FALSE	chr12	62774032	62774098	+	tRNAscan-SE	NA	50	4:Ile	GAT	GTGATATGTCTGACAAAAGAGTTACTTTGATAGAGTAAATAATAGAGGCAGGTCAGTCTCTGGCTG	lncRNA	ENST00000551519	FALSE	mtRNA lookalike
FALSE	chr14	20631160	20631232	-	Infernal	50.5	NA	21:Thr	NA	ggccccagcgagatttgaactcgcgacccctggtttacaagaccagtgctctaacccctgagctatggagcc	intergenic	-	TRUE	tRNA or mtRNA lookalike
FALSE	chr6	27688188	27688261	+	tRNAscan-SE	NA	19	1:Phe	AAT	gccggttagctcagttggttagagcgtggtgctaataacgccaaggtcgcgggttcgatccccgtactggcca	intergenic	-	TRUE	tRNA or mtRNA lookalike
FALSE	chr14	20681690	20681762	+	Infernal	50.9	NA	21:Thr	NA	gccctatagctcaggggttagagcactggtcttgtaaaccaggggtcgcgagttcaaatctcgctggggcct	intergenic	-	TRUE	tRNA or mtRNA lookalike
FALSE	chr5	181207755	181207827	+	tRNAscan-SE	NA	16.9	1:Phe	CTT	cccggctagctcagtcggtagagcatgagactcttaatctcagggtcgtgggttcgagccccacgttgggcg	intergenic	-	TRUE	tRNA or mtRNA lookalike
FALSE	chrY	12851875	12851934	-	tRNAscan-SE	NA	15.8	NA:Ser	NNN	gagaaagccattgttgttagtctgatgggcttccctttgtggttaactcgacctttctc	gene	ENSG00000114374	FALSE	mtRNA lookalike
FALSE	chr5	76456224	76456268	-	tRNAscan-SE	NA	18.1	NA:Ser	NNN	GATGAAGCCATGTTTTTAACATGGGGGTGGCAGTCTCTTTCATC	gene	ENSG00000145703	FALSE	mtRNA lookalike
FALSE	chr17	75033906	75033978	+	Infernal	43.6	NA	19:Leu	NA	ccccagtggcctaatggataaggcactggcctcctaagccagggattgtgggttcgagtcccacctggggta	lncRNA	ENST00000579242	TRUE	tRNA or mtRNA lookalike
FALSE	chr2	43576566	43576624	+	tRNAscan-SE	NA	16.2	1:Phe	GAA	TTTTTATAGTTTTTAAAAACGATAACATTGAAAATGTTAAAAATTAATTTTAGAAATG	gene	ENSG00000115970	FALSE	mtRNA lookalike
FALSE	chr6	26682487	26682559	+	Infernal	45.7	NA	8:Ala	NA	gggaattagctcaagtggtagagcgcttgcttagcatgcaagaggtagtgggatcgatgcccacattctcca	ncRNA; lncRNA	ENSG00000285571; ENST00000647995	FALSE	mtRNA lookalike
FALSE	chr20	30746210	30746278	+	tRNAscan-SE	NA	27.7	9:Asn	CTG	AGATTCAAATCAGTTGACTAGGGAGTTTAGCTGTTAAGTTTTCGTGGGTTTAAGTCTCATCAATTTAG	intergenic	-	FALSE	mtRNA lookalike
FALSE	chr10	101008160	101008204	+	tRNAscan-SE	NA	16.7	NA:Ser	NNN	AGAAAGTGCCCACCAATCCCAAGCTCCAGACCTTGGCTTTCTCA	exon	ENST00000433616; ENSE00001948152	FALSE	mtRNA lookalike
FALSE	chr14	82164046	82164105	+	tRNAscan-SE	NA	16.3	1:Phe	AAA	ttgtcttaatttaaaaaacataggaaaaaactaaaggtttaagcaaattatagaagata	intergenic	-	FALSE	mtRNA lookalike
FALSE	chr4	66963608	66963667	+	tRNAscan-SE	NA	19.1	NA:Ser	GCT	GGAATGCAAGTACTGCTAATTCTTTCTTCTCTTATTTCATCAAAATGGAAGCATTTCTA	intergenic	-	FALSE	mtRNA lookalike
FALSE	chr10	83651109	83651160	-	tRNAscan-SE	NA	20.2	8:Ala	TGC	AAAGTCATAAACTTGAATGCAAATCAAACATTTTAATTAAGCTAAATCCCT	intergenic	-	FALSE	mtRNA lookalike
FALSE	chr5	116024429	116024468	+	tRNAscan-SE	NA	16.5	NA:Ser	GCT	AGAGAAGGAGAACTGCTAATTCCCGAAGAAATTCTCTTT	lncRNA	ENST00000506279	FALSE	mtRNA lookalike
FALSE	chr6	26556546	26556618	+	tRNAscan-SE	NA	16.9	1:Phe	CTT	cccggctagctcagtcggtagagcatgagactcttaatctcagggtcgtgggttcgagccccacgttgggcg	intergenic	-	TRUE	tRNA or mtRNA lookalike
FALSE	chr6	26819109	26819181	-	Infernal	45.7	NA	8:Ala	NA	ggagaatgtgggcatcgatcccactacctcttgcatgctaagcaagcgctctaccacttgagctaattcccc	intergenic	-	TRUE	tRNA or mtRNA lookalike
FALSE	chr12	126583372	126583417	-	tRNAscan-SE	NA	25.8	6:Met	NNN	AAGGATGTAACCAACATTTTCGGGGTATGGGCTCGATGGCTTATG	intergenic	-	FALSE	mtRNA lookalike
FALSE	chr7	149628152	149628215	+	tRNAscan-SE	NA	19.5	1:Phe	GCA	gtatagctcaggggtagagtattggactgcagatccaacaggacaccagttcaaatacagata	intergenic	-	TRUE	tRNA or mtRNA lookalike
FALSE	chr6	26311201	26311262	-	Infernal, tRNAscan-SE	45.6	18.3	19:Leu-5:Gln	TTG	caccgagatttgaactcggatcgctggattcaaagtccagagtgctaaccattacaccatg	intergenic	-	TRUE	tRNA or mtRNA lookalike
FALSE	chr6	26756552	26756625	+	tRNAscan-SE	NA	16.7	1:Phe	AAT	gccggttagctcagttggttagagcgtggtgctaataacgctaaggtcgcgggttcgatccccgtactggcca	intergenic	-	TRUE	tRNA or mtRNA lookalike
FALSE	chr2	228222092	228222141	-	tRNAscan-SE	NA	18	NA:Ser	NNN	AAGAAAGCAATGGTTTAACACATCAAAGCAGGCAATTTTAGCCTTTCTC	intergenic	-	FALSE	mtRNA lookalike
FALSE	chr16	18206421	18206465	+	tRNAscan-SE	NA	19	NA:Ser	NNN	AGAAAGTAATATAATTACCCATCAATAAAGAAATGGCTCATTCA	intergenic	-	FALSE	mtRNA lookalike
FALSE	chr8	141052523	141052584	+	tRNAscan-SE	NA	18.9	NA:Ser	GCT	aaaATGGCAACAGGAATAATAAGAACTGCTATTTCCTGATTTAtttacctataccatttca	intergenic	-	FALSE	mtRNA lookalike
FALSE	chrX	3876801	3876874	-	tRNAscan-SE	NA	31.8	1:Phe	GAT	ggccggtgcgggagtcgagcccgcgaccttggtgttatcagcaccacgctcttaccaactgagctaaccggcc	lncRNA	ENST00000650456	TRUE	tRNA or mtRNA lookalike
FALSE	chr1	180796680	180796733	+	tRNAscan-SE	NA	16.4	1:Phe	NNN	tttacatagtttaaaaaactagaaacaattcaaatgtctgcagactgaagata	gene	ENSG00000143324	FALSE	mtRNA lookalike
FALSE	chr20	25224671	25224713	+	tRNAscan-SE	NA	15.7	NA:Ser	NNN	AAAAAGTACTACCCTTCCCCTCCCCCAAAAGTGGCTTTTTTA	gene	ENSG00000197586	FALSE	mtRNA lookalike
FALSE	chr2	183514941	183515006	+	tRNAscan-SE	NA	20.4	22:Pro	NNN	AGAGAATGGTTTAAGTAGACTTTCAGCTTGGGTGCTGGCCATGAAGTGAGATGCTTCTTTCCTGA	intergenic	-	FALSE	mtRNA lookalike
FALSE	chr2	201556168	201556236	+	tRNAscan-SE	NA	35.9	NA:Leu	TAG	CTTTTAAAGGATACAAGTAATCCATTGGTTTTAGGGACCAAAAAAATGATGCAACTTCAggccgggtg	gene	ENSG00000155754	FALSE	mtRNA lookalike
FALSE	chr16	24546323	24546384	+	tRNAscan-SE	NA	15.4	NA:Ser	TGA	AGAAAAAACTGTATTTTAGAACTGAACTCATTACTTTAACCTTAATGAATACATCTTCTCA	gene	ENSG00000122257	FALSE	mtRNA lookalike
FALSE	chr3	28218007	28218055	-	tRNAscan-SE	NA	16.8	NA:Ser	NNN	GAAAGAGTCATTTTTCTGAATGAGAGAAGCAAATTTTAGTTCATTTTC	intergenic	-	FALSE	mtRNA lookalike
FALSE	chr4	29446581	29446630	-	tRNAscan-SE	NA	26.7	NA:Ser	NNN	gaaaaaGTTTCTTTTTTTTTAAAGAGAGCTTGAAATTCTTTGCTTTTTC	intergenic	-	FALSE	mtRNA lookalike
FALSE	chr6	28763597	28763670	-	tRNAscan-SE	NA	21.3	1:Phe	GAA	gctgaaacccagggttgaaccagggaactttaagatcttcagtctaacgctctcccaactgagctatttcagc	intergenic	-	TRUE	tRNA or mtRNA lookalike
FALSE	chr6	27275211	27275284	-	tRNAscan-SE	NA	18.3	1:Phe	AAT	ggccagtacggggatcgaacccgcgaccttggcgttattagcaccacgctctaaccaactgagctaaccagcc	intergenic	-	TRUE	tRNA or mtRNA lookalike
FALSE	chr6	72721905	72721986	+	tRNAscan-SE	NA	17.1	1:Phe	GCA	atagggtaccttatttggcaaaggaactttgcagatgtgcctaaattaaagatcttgagatgggaagattattctggatta	gene	ENSG00000185760	FALSE	mtRNA lookalike
FALSE	chr7	157437896	157437939	-	tRNAscan-SE	NA	15.7	NA:Ser	NNN	GAGAAAGCCTCTGTCTAGGAAGGTGGCCATGGAGCCCTTTCTC	intergenic	-	FALSE	mtRNA lookalike
FALSE	chr6	27545698	27545768	+	tRNAscan-SE	NA	16.3	NA:Ser	TGA	ccgagtggttaaggcgatggacttgaaatccattggggtttccccgcgcaggttcgaatcctgccgacta	intergenic	-	TRUE	tRNA or mtRNA lookalike
FALSE	chr6	27177215	27177288	-	tRNAscan-SE	NA	17.5	1:Phe	AAT	ggcccgtacggggatcgaacccgcgaccttggcgttattagcaccacgctctaaccaactgagctaaccggcc	intergenic	-	TRUE	tRNA or mtRNA lookalike
FALSE	chrX	5170722	5170790	-	tRNAscan-SE	NA	24.6	22:Pro	NNN	CAGAGAAAAAGCACTCCAGCTTCACCATCAACACCCAAAGCTGAGAttcttttttttttttttttttg	intergenic	-	FALSE	mtRNA lookalike
FALSE	chr3	68796356	68796423	+	tRNAscan-SE	NA	39.2	NA:Leu	TAG	CTTTTAAAGGACAAAAGAAATCCTTTGGCCTTAGGAACCAAAAAGACACAGTGCAACTATAAATATA	gene	ENSG00000163377	FALSE	mtRNA lookalike
FALSE	chr7	103367617	103367664	-	tRNAscan-SE	NA	17.8	NA:Ser	NNN	AAGAAAACCATTTCATTTTAGGAAAGGGATTTTTGAAGTTTTTTCTT	gene	ENSG00000170615	FALSE	mtRNA lookalike
FALSE	chr6	27547752	27547823	-	Infernal	48.2	NA	19:Leu	NA	ggttccaccgagacttgaactcggatcgctggattcagagtccagagtgctaaccattacaccatggaacc	intergenic	-	TRUE	tRNA or mtRNA lookalike
FALSE	chr7	27311461	27311507	+	tRNAscan-SE	NA	17.8	NA:Ser	NNN	AGAATGCAAAATAATTACTTTAATGTTAATAACATGGGCCttctta	intergenic	-	FALSE	mtRNA lookalike
FALSE	chr6	78958309	78958362	-	tRNAscan-SE	NA	17.8	1:Phe	GAA	aaaccagagacctttagatcttcagtctaatgctctcccagctgagctatttt	exon	ENST00000479165; ENSE00001848501	TRUE	tRNA or mtRNA lookalike
FALSE	chr5	20834453	20834515	-	tRNAscan-SE	NA	26.1	13:Asp	NNN	AAAATATAAAGATTTTAATTTATAACTTTGACAAATTCGTGTAATATTTTGACTCATGTTTT	lncRNA	ENST00000512688	FALSE	mtRNA lookalike
FALSE	chr11	31029038	31029095	+	tRNAscan-SE	NA	19.8	NA:Ser	GCT	AAGAAAAGAACTGCTACCTCTAAACTTCGATCAGTGAGAGGAAATTTGGATTCTTTT	gene	ENSG00000170959	FALSE	mtRNA lookalike
FALSE	chr12	8563954	8564020	+	tRNAscan-SE	NA	29.2	22:Pro	TGG	AGGGAATAGCTTAAATCGAAGTTCAACTTTGGGAGCTGATAATTGAGTGAAAGTCTTCTTCCTTGA	ncRNA: lncRNA	ENSG00000255801; ENST00000542819	FALSE	mtRNA lookalike
FALSE	chr5	73730952	73731019	-	tRNAscan-SE	NA	17.4	1:Phe	AAA	TTTTTTTGCAATGATCAGATGAAATTCTTTAATTTTTTCTTCTTCTCTGCCTTTAAGCTAAAAAAAA	gene	ENSG00000214944	FALSE	mtRNA lookalike
FALSE	chr3	12164901	12164978	+	tRNAscan-SE	NA	42	NA:Ser	TGA	AAAAAGTCATAGaggtcatagaggttatgggactggcttgaaaccaattatatgaggttcagtttcttccttttttt	gene	ENSG00000157152	FALSE	mtRNA lookalike
FALSE	chr2	120210841	120210899	+	tRNAscan-SE	NA	21.7	14:Lys	CTA	CCTGAATAATTAACCTTTGAAGTTAAAGACTGAAGGGATCTATACCCCTCTGCAGTGA	ncRNA; lncRNA	ENSG00000224789; ENST00000455707	FALSE	mtRNA lookalike
FALSE	chr4	7634585	7634642	+	tRNAscan-SE	NA	18.2	NA:Ser	NNN	gaagagacaaacctctcccatgctaatgaattccaaatcatagatgtggctcttcca	gene	ENSG00000184985	FALSE	mtRNA lookalike
FALSE	chr17	19774954	19775011	+	tRNAscan-SE	NA	27.3	13:Asp	GTC	AAATAAGGTAAAAATTACATTACTTTGTCAAAGTAAAGGAAAACCATGTTTGTTTTT	exon	ENST00000395544; ENSE00001805712	FALSE	mtRNA lookalike
FALSE	chr13	67035928	67035990	+	tRNAscan-SE	NA	15.3	1:Phe	CAA	CCTTGAAAACTTACAAAAGCAGATCATTCAAGCTGTTCCAAACAATAAAATGTTTCAGGGTG	gene	ENSG00000184226	FALSE	mtRNA lookalike
FALSE	chr6	26720992	26721065	-	tRNAscan-SE	NA	16.7	1:Phe	AAT	ggcccgtacggggatcgaacccgcgaccttggcgttattagcaccacgctctgaccaactgagctaaccggcc	intergenic	-	TRUE	tRNA or mtRNA lookalike
FALSE	chr4	58806387	58806441	+	tRNAscan-SE	NA	16.4	NA:Ser	TTA	agaatacctcaaaagatcttaattccttctcccaccttaaatatggtcttctct	ncRNA	ENSG00000251339	FALSE	mtRNA lookalike
FALSE	chr11	59557497	59557569	-	tRNAscan-SE	NA	38.5	1:Phe	GAA	gccgaaacccgggatcgaaccagggacctttagatcttcagtctaacgctctcccaactgagctatttcggc	intergenic	-	TRUE	tRNA or mtRNA lookalike
FALSE	chr1	222465005	222465077	+	Infernal	50.6	NA	21:Thr	NA	gctccatagctcagtggttagagcactggtcttgtaaaccaggggtcgcgagttcgatcctcgctggggcct	intergenic	-	TRUE	tRNA or mtRNA lookalike
FALSE	chr5	181191687	181191758	-	Infernal	52.6	NA	21:Thr	NA	ggccccagcgagatttgaactcgcgaccctggtttacaagaccagtgctctaacccctgagctatggagcc	ncRNA; lncRNA	ENSG00000248473; ENST00000513771	TRUE	tRNA or mtRNA lookalike
FALSE	chrX	100721237	100721307	+	tRNAscan-SE	NA	28.6	1:Phe	CAA	TAAGTATAACTTGAGATAAAGCAAGATACTCAAAATGCCTAGATGGACCTTCTTAGCCCCCATATATGTA	gene	ENSG00000102362	FALSE	mtRNA lookalike
FALSE	chr20	19489165	19489237	+	tRNAscan-SE	NA	16.6	NA:Ser	NNN	AGAAAAGGGTTTTGTCCCATAATAATATGGAGAATTGCTAGACTCTCAATCCCTATCACAGGGATTATCTCA	gene	ENSG00000185052	FALSE	mtRNA lookalike
FALSE	chr7	68282273	68282334	+	tRNAscan-SE	NA	16.9	1:Phe	GAA	agaaaacttaattaaccaaataataactgaaaattcccaagcctagcaagacatttagaca	ncRNA; lncRNA	ENSG00000226829; ENST00000446187	FALSE	mtRNA lookalike
FALSE	chr16	3152900	3152972	+	Infernal	41.6	NA	19:Leu	NA	ccccggtggcctaatggataaggcattggcctcctaagccagggattgtgggttcgagtcccacccggggta	intergenic	-	TRUE	tRNA or mtRNA lookalike
FALSE	chr7	22747532	22747598	+	Infernal, tRNAscan-SE	51.1	68.1	22:Pro	TGG	AGGGAATAATTTAAGTAGAATTTCAGCTTTGGGTGCTGGCAGTGGAGTGGGAGGCTTCTTTCCAGA	intergenic	-	FALSE	mtRNA lookalike
FALSE	chr7	112375503	112375570	-	Infernal, tRNAscan-SE	58.4	72	22:Pro	TGG	CAGGGAGAAAGCATTCCCGCTTCACCGTCAACAGCCAAAGCTGAAATTCTAATTAAACTACTGCCTG	ncRNA; lncRNA	ENSG00000226851; ENST00000431064	FALSE	mtRNA lookalike
FALSE	chr5	79401440	79401490	+	tRNAscan-SE	NA	29.1	21:Thr	TGT	gaatactctggTCTTGTAAACCAGAAATGGAGAATCCCCTCCCCAGGACA	gene	ENSG00000152413	FALSE	mtRNA lookalike
FALSE	chr13	27153338	27153400	-	tRNAscan-SE	NA	15.6	1:Phe	GAA	GTCCAAAACTCAAATTCACTTTTAAAGTCTTCAATTTTGTTTTTTAGATAAAACATATATAC	gene	ENSG00000152484	FALSE	mtRNA lookalike
FALSE	chr8	39017457	39017509	-	tRNAscan-SE	NA	16.4	NA:Ser	NNN	AGAAAAATCATGTATTTATTCATGAAATCAATACTATGAGTAGTGTTTTTTT	gene	ENSG00000165061	FALSE	mtRNA lookalike
FALSE	chr12	130315737	130315807	-	tRNAscan-SE	NA	70.1	17:His	GTG	GTAGATAAGAAGTTGCAGGCTTCTATTATTAGATCCACAATCTAATGTTTTGGTTACACTATATAGCTAC	intergenic	-	FALSE	mtRNA lookalike
FALSE	chr15	78860562	78860634	+	tRNAscan-SE	NA	16.8	1:Phe	CTT	cccggctagctcagtcggtagagcatgggactcttaatcccagggtcgtgggttcgagccccacgttgggcg	gene	ENSG00000185787	TRUE	tRNA or mtRNA lookalike
FALSE	chr22	11855220	11855279	-	tRNAscan-SE	NA	59.6	10:Cys	GTA	AGCAGGATTGAAGCTGCTTCTTTGAATTTACAATTCAACATGAAAATCACCTTGGGACT	intergenic	-	FALSE	mtRNA lookalike
FALSE	chr6	28474552	28474625	-	Infernal	43.9	NA	19:Leu	NA	ggctctactgggattcgaacccaggatctcctgtttacaagacaggcgctttaaccaactaagccatagagcc	intergenic	-	TRUE	tRNA or mtRNA lookalike
FALSE	chr5	73239340	73239406	-	Infernal, tRNAscan-SE	45.5	51.8	21:Thr	TGT	GTCCTGGAGAGGTGATCCTCTATTCCTGGTTTACAAGACCAGAGAAATAAATTATACTACAAAGCC	lncRNA	ENST00000515556	FALSE	mtRNA lookalike
FALSE	chr14	56840034	56840087	-	tRNAscan-SE	NA	17.7	NA:Ser	NNN	AAGAAAACCCTTATTTTAATAAGGAGTAATGATAATTCCCTTATACTTTTCTC	ncRNA	ENSG00000258776	FALSE	mtRNA lookalike
FALSE	chr3	77657134	77657197	+	tRNAscan-SE	NA	16.6	1:Phe	CTG	TCTAAGTAAATATGAAATTGCCCTgaagaggcaaacatatttattctgctaaaatctcaaata	intergenic	-	FALSE	mtRNA lookalike
FALSE	chr5	166530410	166530461	-	tRNAscan-SE	NA	36.5	17:His	GTG	TGGATGAAAACCCTCTGTTGTCAGATTCACAATCTGATGTTTTGGTTAAAC	intergenic	-	FALSE	mtRNA lookalike
FALSE	chrX	62838388	62838454	-	Infernal, tRNAscan-SE	44.5	61.6	22:Pro	TGA	TAAGGAAAAATCTTCCTGCTTCACCACCAGCACTCAAAGCTGAAATTTTACTTAAACTATTCCCTG	intergenic	-	FALSE	mtRNA lookalike
FALSE	chr8	72787391	72787449	-	tRNAscan-SE	NA	24	1:Phe	NNN	gtctctaaaataaataaaTACATCTGAATTTTTtttttgcttttatgtaagctaaagt	gene	ENSG00000182674	FALSE	mtRNA lookalike
FALSE	chr11	38586369	38586437	-	tRNAscan-SE	NA	63.1	16:Arg	TTG	TGGTGTAGTTATGCTCTGCCATAATCTAATGAGTCAAAATCATTTATTTTGATTTAAACTAATTACCA	intergenic	-	FALSE	mtRNA lookalike
FALSE	chr1	248904367	248904435	+	tRNAscan-SE	NA	31	1:Phe	GAA	TAAACGTAGCTTTATTCAAAGCAATGCACTGAAAATGTCTAGATGGACTCTTTGCAGCTCCATAAACA	intergenic	-	FALSE	mtRNA lookalike
FALSE	chr1	174249593	174249640	-	tRNAscan-SE	NA	17.4	NA:Ser	NNN	AAGATAGCTTTTTTTTTTTTTAAAGTAAAAGGAATTCCTTCtttctt	gene	ENSG00000152061	FALSE	mtRNA lookalike
FALSE	chr15	58156136	58156202	-	Infernal, tRNAscan-SE	46.8	68.3	22:Pro	NNN	CAGGGAAAAAGCACTTCTGCTTCACTGTCAACACCCAAGCTGAAATTCTAATTAAACTACTCCTTG	lncRNA	ENST00000559297	FALSE	mtRNA lookalike
FALSE	chr6	83466239	83466299	+	tRNAscan-SE	NA	32.6	NA:Leu	TAA	TGAAGATTCTGAAGTAATCCATTGGCCCTAAGAGCCAAAAAATTGGTGCAATTCCAAATA	intergenic	-	FALSE	mtRNA lookalike
FALSE	chr11	74567075	74567137	-	Infernal, tRNAscan-SE	51.5	69.7	21:Thr	TGT	GTCCTGGGGAGGGATTCTCCATTTCTGGTTTACAAGACCAGAGTATTAAATTATACTACAAC	gene	ENSG00000077514	FALSE	mtRNA lookalike
FALSE	chr13	75592215	75592287	-	tRNAscan-SE	NA	38.5	15:Gly	TCC	ATTCTAAATTAGGGATATATATATCAAAACTAATTGATTGGAAGTCAATGGTACTATTTATACTAAAAGAGT	ncRNA; lncRNA	ENSG00000261553; ENST00000563635	FALSE	mtRNA lookalike
FALSE	chr18	43972955	43973008	-	tRNAscan-SE	NA	15.2	NA:Ser	AAT	gaagaagtaaaataatctttattctcagatgatgatattttcttttctttttc	intergenic	-	FALSE	mtRNA lookalike
FALSE	chr22	12137076	12137135	+	tRNAscan-SE	NA	59.6	10:Cys	GTA	GTCCCAAGGTGATTTTCATGTTGAATTGTAAATTCAAAGAAGCAGCTTCAATCCTGCTT	intergenic	-	FALSE	mtRNA lookalike
FALSE	chr5	35222310	35222353	-	tRNAscan-SE	NA	17.2	NA:Ser	NNN	aaaaaaGCAGCTGTTTAAAATGCTGGGCTTTCTCCTCTTTTTT	gene	ENSG00000113494	FALSE	mtRNA lookalike
FALSE	chr2	216879700	216879763	+	tRNAscan-SE	NA	29.3	NA:Ser	GCT	AGAGTATCCACGTATGCAAGAGCTGCTAATTCATGCCTCAGTATTAACAATATGGCTCTCTCA	ncRNA	ENSG00000236886	FALSE	mtRNA lookalike
FALSE	chr17	14372864	14372919	+	tRNAscan-SE	NA	16.2	NA:Ser	NNN	AAATAAACAGTGCCAGGCCGCCCTCCCTTCCAAGCTTAGAAACTTGGTTTTTTCA	intergenic	-	FALSE	mtRNA lookalike
FALSE	chr17	8187593	8187666	+	tRNAscan-SE	NA	17.5	1:Phe	AAT	gccggttagctcagttggttagagcgtggtgctaataacgccaaggtcgcgggttcgatccccgtacgggcca	intergenic	-	TRUE	tRNA or mtRNA lookalike
FALSE	chr5	119788326	119788376	+	tRNAscan-SE	NA	15.1	13:Asp	NNN	AAATTTTAGTAAAAGAATTACATTATAAATTACATTAAAGGtcaacttca	intergenic	-	FALSE	mtRNA lookalike
FALSE	chr8	3737592	3737641	-	tRNAscan-SE	NA	15.1	1:Phe	NNN	GTCAAGAGAGATCACCCTCTCAGTTACTAAGCTTTTTTTAAGCTACCTT	gene	ENSG00000183117	FALSE	mtRNA lookalike
FALSE	chr5	85237536	85237600	+	tRNAscan-SE	NA	15.7	22:Pro	TGT	GGAGTAATTTATGTAGAATTTTGATTTTGTGCGCTGATGGTGGAGCATAATGCCTCTTCCTCAA	intergenic	-	FALSE	mtRNA lookalike
FALSE	chr5	97677405	97677471	+	Infernal, tRNAscan-SE	61.3	92.1	22:Pro	TGG	AGGGAGTAGTTTAAGTAGAATTTCAGCTTTGGGAGCTGGTGGTGAAGTGGGATGCTTTTTCCCTGA	intergenic	-	FALSE	mtRNA lookalike
FALSE	chr16	72706456	72706503	+	tRNAscan-SE	NA	19.9	NA:Ser	NNN	AAAGAGAAAACCTTCTAAGCCCCTAACTCAAATCTTAGGCTCTTTTT	ncRNA; lncRNA	ENSG00000259768; ENST00000563328	FALSE	mtRNA lookalike
FALSE	chr1	106806055	106806108	+	tRNAscan-SE	NA	20.6	11:Tyr	GTA	GTTAAATGGCTGAGTAAGCATTAGACTGTAAATCTGTGTATTTATGTGCTTCA	intergenic	-	FALSE	mtRNA lookalike
FALSE	chr2	201214951	201215012	-	tRNAscan-SE	NA	49.6	16:Arg	NNN	TGGTAAGTATGTTCTATCATAATCTAATGAAATCATTTATTTTGCCTTAAACTACTTATtt	gene	ENSG00000003400	FALSE	mtRNA lookalike
FALSE	chrX	126730298	126730366	-	Infernal, tRNAscan-SE	46.9	72.2	22:Pro	TGG	CAGGGAAAAAAGCATGCCCACTTCACCGTCAACACCCAAAGCTGAAATTCTAATTAATCTACTCCCTG	intergenic	-	FALSE	mtRNA lookalike
FALSE	chr5	79401493	79401560	-	Infernal, tRNAscan-SE	55.5	75.9	22:Pro	TGG	CAGGAGAAAAGCATTCCCGCTTCACCGTCAACACCCAAAGCTAAAATTCTAATTAAACTACTCCCTG	gene	ENSG00000152413	FALSE	mtRNA lookalike
FALSE	chr17	78224105	78224159	+	tRNAscan-SE	NA	16.3	NA:Ser	NNN	agaatggagacagagtccctggctcctctactgtttaacaacatggctttctta	gene	ENSG00000007202	FALSE	mtRNA lookalike
FALSE	chr3	145588772	145588815	+	tRNAscan-SE	NA	17.9	NA:Ser	AAA	aaaaaacacaaaagatcaacaaattaaaaatttggtttttttt	intergenic	-	FALSE	mtRNA lookalike
FALSE	chr12	7627708	7627774	-	tRNAscan-SE	NA	49.1	22:Pro	TGG	CAAGGAAGAAGCCTCTCACTCAATTATGAGCCCCCAAAGCTGAAATTCTATTTAAGCCATTCCCTG	intergenic	-	FALSE	mtRNA lookalike
FALSE	chr14	82154512	82154571	+	tRNAscan-SE	NA	17.8	1:Phe	GAA	TTAAAATGAGGTTAAAAAAACCATGAAGTTGAAAACTTTAATAGGCAATCATTCAGATA	intergenic	-	FALSE	mtRNA lookalike
FALSE	chr7	118996973	118997017	-	tRNAscan-SE	NA	19.6	NA:Ser	NNN	aagaaagtcccattaagaggaaggatgagttctctttctttctt	intergenic	-	FALSE	mtRNA lookalike
FALSE	chr12	121271648	121271717	+	tRNAscan-SE	NA	16.2	NA:Ser	NNN	aaaaaggtacagacaaaagaaacaaatgataaattggacttcaccaaaattaaaactttGGCttttttt	lncRNA	ENST00000542540	FALSE	mtRNA lookalike
FALSE	chr7	30382637	30382689	-	tRNAscan-SE	NA	22.2	NA:Ser	AAT	gaaagagcaaaagttttaaattttgatgtcaaatgtattagtttattctttc	gene	ENSG00000281593	FALSE	mtRNA lookalike
FALSE	chr20	30746051	30746117	+	tRNAscan-SE	NA	66.6	11:Tyr	GTA	GTAAAATGACTGAGTAGGGCATTAGACTGTACATCTAAAAACAGAGGTCAAGTCCTGTTTTTACCA	intergenic	-	FALSE	mtRNA lookalike
FALSE	chr9	76316973	76317018	-	tRNAscan-SE	NA	16.6	NA:Ser	AGC	GAGAAAGCTCAATCTTAGCTTTTATCTGGATGCTATTTCTTTCTC	gene	ENSG00000099139	FALSE	mtRNA lookalike
FALSE	chr22	11854399	11854459	-	tRNAscan-SE	NA	25.3	15:Gly	NNN	ACTGTTTTTCGGATGCTATCAAAACTTTGGAAATCATGGTACTATTTATACTAAAAGAGT	intergenic	-	FALSE	mtRNA lookalike
FALSE	chr1	209211494	209211544	-	tRNAscan-SE	NA	19.3	NA:Ser	NNN	GAATAAGCCATGTTTTATATCATGGTAGATTAAACTTTAGTCTCTTTGTC	intergenic	-	FALSE	mtRNA lookalike
FALSE	chr6	28807833	28807905	-	tRNAscan-SE	NA	36.8	1:Phe	GAA	gccgaaacccgggattgaaccagggacctttagatcttcagtctaacgctctcccaactgagctatctcggc	intergenic	-	TRUE	tRNA or mtRNA lookalike
FALSE	chr22	49130219	49130262	-	tRNAscan-SE	NA	20.2	NA:Ser	NNN	gaaaaagcaatagctattaatattgataattttccattttttc	intergenic	-	FALSE	mtRNA lookalike
FALSE	chr6	57822973	57823046	+	tRNAscan-SE	NA	23.4	1:Phe	AAT	gccggttagctcagttggttagagcgtggcgctaataacgccaaggtcgcgggttcgatccccgtacgggcca	intergenic	-	TRUE	tRNA or mtRNA lookalike
FALSE	chr6	161561298	161561369	-	tRNAscan-SE	NA	37.4	NA:Leu	TAG	ACTTTTATCTGGAGTTGCACCAATTTTTTGGTTCCTAAGACCAATGTAGGTAGGACCTGCCTCTCTCCAGC	gene	ENSG00000185345	FALSE	mtRNA lookalike
FALSE	chr14	102317092	102317165	+	tRNAscan-SE	NA	17.5	1:Phe	AAT	gccggttagctcagttggttagagcgtggtgctaataacgccaaggtcgcgggttcgatccccgtacgggcca	intergenic	-	TRUE	tRNA or mtRNA lookalike
FALSE	chr3	164224650	164224714	+	tRNAscan-SE	NA	17.1	NA:Ser	GCT	aaaaagtGCCCAATGGGCCAAGAAGTGCTAAATCAAGGACTGTTAACAAATGACACCTTTTTTT	intergenic	-	FALSE	mtRNA lookalike
FALSE	chr19	12506032	12506096	+	tRNAscan-SE	NA	26.2	14:Lys	TTT	ACTGTAGAGCTAATCAGTACTAACCTTTTAAGTTAAAGACTGAGTTATGATCTTTCCACAACGA	gene	ENSG00000196826	FALSE	mtRNA lookalike
FALSE	chr13	94549650	94549722	-	tRNAscan-SE	NA	38.5	1:Phe	GAA	gccgaaacccgggatcgaaccagggacctttagatcttcagtctaacgctctcccaactgagctatttcggc	intergenic	-	TRUE	tRNA or mtRNA lookalike
FALSE	chr10	47720500	47720560	+	tRNAscan-SE	NA	18.4	NA:Ser	GCT	AAATAAATGTTGTATGGTAAAACTGCTAATCAGCTCAGTGAAAAACACATTGTTTTTTGA	pseudogene	ENSG00000189014	FALSE	mtRNA lookalike
FALSE	chr12	126583513	126583558	-	tRNAscan-SE	NA	25.8	6:Met	NNN	AAGGATGTAACCAACATTTTCGGGGTATGGGCTCGATGGCTTATG	intergenic	-	FALSE	mtRNA lookalike
FALSE	chrX	3838377	3838450	-	tRNAscan-SE	NA	31.8	1:Phe	GAT	ggccggtgcgggagtcgagcccgcgaccttggtgttatcagcaccacgctcttaccaactgagctaaccggcc	lncRNA	ENST00000425492	TRUE	tRNA or mtRNA lookalike
FALSE	chr16	13991951	13992012	+	tRNAscan-SE	NA	42.6	16:Arg	TCG	GGTAATTAGTTTTAATCAAAATAAATGATTTCGACTCATTAGATTATGGCAAACTGATCAA	intergenic	-	FALSE	mtRNA lookalike
FALSE	chr6	102563954	102563991	+	tRNAscan-SE	NA	18.6	NA:Ser	NNN	aaaaaatgacaccatatttgaaactatggttttttta	intergenic	-	FALSE	mtRNA lookalike
FALSE	chr7	106319962	106320059	+	tRNAscan-SE	NA	15.6	NA:Ser	GCT	AAAAAGAATTGCTAATTCTTCTTTTTCCAATAGGATTGGAAAAAGAATTGCTAATTCTTCTTTTTCCAATAGGATTGGAAAAAGAATTGCTAATTCT	intergenic	-	FALSE	mtRNA lookalike
FALSE	chr4	30884379	30884435	-	tRNAscan-SE	NA	29.7	21:Thr	TGT	ATCCTGGGGAGGGGACTGGTTTACAAGACCAGATTATTGAATTATACTACAAGGGC	gene	ENSG00000169851	FALSE	mtRNA lookalike
FALSE	chr6	26673362	26673434	+	Infernal	45.8	NA	8:Ala	NA	gggaattagctcaagtggtagagcgcttgcttagcatgcaagaggtagtgggatcaatgcccacattctcca	intergenic	-	TRUE	tRNA or mtRNA lookalike
FALSE	chr5	132180786	132180832	+	tRNAscan-SE	NA	16.6	1:Phe	GCA	agctcagtggtagagcatttgactgcagatcaaaaAAAAAAAGTTT	ncRNA; lncRNA	ENSG00000224015; ENST00000457890	FALSE	mtRNA lookalike
FALSE	chr3	143083442	143083482	-	tRNAscan-SE	NA	21.8	NA:Ser	NNN	AAAGAAGCCACTGGTTTTATTGTGGGGCtttatctttttt	intergenic	-	FALSE	mtRNA lookalike
FALSE	chr11	59560335	59560407	-	Infernal	47.4	NA	14:Lys	NA	gcccgaacagggacttgaaccctggaccctcagattaaaagtctgatgctctaccgactgagctatccgggc	intergenic	-	TRUE	tRNA or mtRNA lookalike
FALSE	chr7	149546540	149546611	+	Infernal	39.6	NA	19:Leu	NA	ggggtatagctcaggggtagagcacttgactgcagatcaagaagtccttggttcaaatccaggtgccccct	intergenic	-	TRUE	tRNA or mtRNA lookalike
FALSE	chr12	29800417	29800467	+	tRNAscan-SE	NA	19.6	NA:Ser	NNN	AAAAAGAGTTCATTAAAGTATTTTTCCATATTTTAATATGGCTTTATTTA	intergenic	-	FALSE	mtRNA lookalike
FALSE	chr6	26780622	26780695	+	tRNAscan-SE	NA	16.7	1:Phe	AAT	gccggttagctcagttggtcagagcgtggtgctaataacgccaaggtcgcgggttcgatccccgtacgggcca	intergenic	-	TRUE	tRNA or mtRNA lookalike
FALSE	chr19	12202932	12203002	-	tRNAscan-SE	NA	31.8	4:Ile	TAA	AGTAATAAGAGGGTTTAAACCTCTGTGGTTTACTGATTTACTCTATTAAAGTAACTTATCATACATATTT	lncRNA	ENST00000440004	FALSE	mtRNA lookalike
FALSE	chr5	177962822	177962877	+	tRNAscan-SE	NA	16.8	NA:Ser	AAC	aaacaggaaaagtgctaacaaaactgactccatttttatttaatgggctttttct	ncRNA; lncRNA	ENSG00000250101; ENST00000511650	FALSE	mtRNA lookalike
FALSE	chr15	94051256	94051298	+	tRNAscan-SE	NA	15.5	NA:Ser	NNN	aaataaaggaaaaattctcagaactaaaatactgctttttca	ncRNA; lncRNA	ENSG00000259724; ENST00000558874	FALSE	mtRNA lookalike
FALSE	chr6	27519529	27519600	+	Infernal	50	NA	19:Leu	NA	gttccatggtgtaatggttagcactctggactctgaatccagcgatccgagttcaaatctcggtggaacct	intergenic	-	TRUE	tRNA or mtRNA lookalike
FALSE	chr12	31758252	31758293	-	tRNAscan-SE	NA	17.7	NA:Ser	NNN	aaaaaaGTCATATtgttagatatgaattctaaacttgtttt	intergenic	-	FALSE	mtRNA lookalike
FALSE	chr6	27334990	27335062	-	Infernal	49.7	NA	14:Lys	NA	gcctggacagggacttgaaccctggaccctcagattaaaagtctgatgctctaccgactgagctacccaggc	intergenic	-	TRUE	tRNA or mtRNA lookalike
FALSE	chr8	101810727	101810797	+	tRNAscan-SE	NA	20.9	NA:Ser	GCT	AAAAAGCACACACCACATACTCCAAGAGCTGCTAATGCCTATTTCTTTTTTTAATGCAAAAGCTTTTCTA	lncRNA	ENST00000518952	FALSE	mtRNA lookalike
FALSE	chr8	40799432	40799489	+	tRNAscan-SE	NA	17.8	NA:Ser	AAG	AAAAAGAAAGACTAAGGTTTTTTCTTTATTCCAAATTTAAAGATTTGTGCCTCTTTA	gene	ENSG00000165061	FALSE	mtRNA lookalike
FALSE	chr15	83901431	83901473	+	tRNAscan-SE	NA	19.5	NA:Ser	NNN	AAAAAGAAAAGCCTACTTTGATTAACAAGAAAGGCTTTTTCA	lncRNA	ENST00000561483	FALSE	mtRNA lookalike
FALSE	chr12	67075102	67075142	+	tRNAscan-SE	NA	15	NA:Ser	AAA	AGAAAGAAAAGGATTAATCCTAAAGAAATTCACTTTCCTA	lncRNA	ENST00000535917	FALSE	mtRNA lookalike
FALSE	chr5	117004872	117004941	+	tRNAscan-SE	NA	16.4	NA:Ser	NNN	agaaaggttgcctaaatatcaaaccagaagagtcattccttaccccagtattaaacctgggcttccttt	intergenic	-	FALSE	mtRNA lookalike
FALSE	chr12	2361431	2361481	-	tRNAscan-SE	NA	18.8	NA:Ser	NNN	aaggaagcctcctttaaaaaagtaaggaaaggatccttttttcctttctc	gene	ENSG00000151067	FALSE	mtRNA lookalike
FALSE	chr10	46621107	46621167	-	tRNAscan-SE	NA	18.4	NA:Ser	GCT	CAAAAAACAATGTGTTTTTCACTGAGCTGATTAGCAGTTTTACCATATAACATTTATTTG	pseudogene	ENST00000422321	FALSE	mtRNA lookalike
FALSE	chr17	8119752	8119823	+	Infernal	50	NA	19:Leu	NA	gttccatggtgtaatggttagcactctggactctgaatccagcgatccgagttcaaatctcggtggaacct	intergenic	-	TRUE	tRNA or mtRNA lookalike
FALSE	chr3	152919691	152919759	+	tRNAscan-SE	NA	42.8	10:Cys	GCA	TTTCTGAAGTGATTTCTCATGTTGAATTGCAAATTCAAAGGAGCAGCTTCAATCAAAAGGCGGGGCTT	intergenic	-	FALSE	mtRNA lookalike
FALSE	chr12	27690373	27690445	+	Infernal	48	NA	14:Lys	NA	cccagatagctcagtcagtagagcatcagacttttaatctgagggtccaaggttcatgtccctttttgggtg	gene	ENSG00000110841	TRUE	tRNA or mtRNA lookalike
FALSE	chr6	27668583	27668656	+	tRNAscan-SE	NA	15.6	1:Phe	AAT	gccggttagctcagtcggctagagcgtggtgctaataacgccaaggtcgcgggttcgatccccgtacgggcca	intergenic	-	TRUE	tRNA or mtRNA lookalike
FALSE	chr3	177886774	177886828	-	tRNAscan-SE	NA	16.4	NA:Ser	NNN	AAAAAAGCAAATTAGTGTTTTATGTTGGGGAGAATATTTTATTCTTCCTTTTTC	ncRNA; lncRNA	ENSG00000231574; ENST00000436078	FALSE	mtRNA lookalike
FALSE	chr2	155865192	155865239	+	tRNAscan-SE	NA	16.9	NA:Ser	NNN	AAAATGTCCATCTAAAAATGACACAACCTCAAAAAGTTGCTTTTTTT	intergenic	-	FALSE	mtRNA lookalike
FALSE	chr8	13537392	13537453	+	tRNAscan-SE	NA	15	1:Phe	GAA	TTTCTGTAGCATGGTGAAACACTGAAAATGTCTGAAATGCAGCTGAGAATCCCACATAATA	gene	ENSG00000164741	FALSE	mtRNA lookalike
FALSE	chr11	96375809	96375856	+	tRNAscan-SE	NA	15.7	NA:Ser	NNN	agaaaataaaattcaaatctcccatcttaagaaaaatggcattctca	gene	ENSG00000149231	FALSE	mtRNA lookalike
FALSE	chr6	27795866	27795927	-	Infernal, tRNAscan-SE	45.6	18.4	19:Leu-5:Gln	TTG	caccgagatttgaactcggatcgctggattcaaagtccagagtgctaaccattacaccatg	intergenic	-	TRUE	tRNA or mtRNA lookalike
FALSE	chr11	74567005	74567072	+	Infernal, tRNAscan-SE	66.1	96.7	22:Pro	TGG	AGGGAGTAGTTTAATTAGAATTTCAGCTTTGGGTGTTGACGGTGAAGTGGGAATACTTCTTCCCTGA	gene	ENSG00000077514	FALSE	mtRNA lookalike
FALSE	chr6	28981672	28981744	-	tRNAscan-SE	NA	38.5	1:Phe	GAA	gccgaaacccgggatcgaaccagggacctttagatcttcagtctaacgctctcccaactgagctatttcggc	intergenic	-	TRUE	tRNA or mtRNA lookalike
FALSE	chrX	3915230	3915303	-	tRNAscan-SE	NA	31.8	1:Phe	GAT	ggccggtgcgggagtcgagcccgcgaccttggtgttatcagcaccacgctcttaccaactgagctaaccggcc	lncRNA	ENST00000650538	TRUE	tRNA or mtRNA lookalike
FALSE	chrY	8366608	8366679	+	Infernal, tRNAscan-SE	43.1	56.7	1:Phe	GAA	TTAACATAGCTTTATTATTTCAAAGCAAGACACTGAAAATGTCTAGATGGGTCTAGACAATCCCATAAACA	intergenic	-	FALSE	mtRNA lookalike
FALSE	chr6	28589384	28589445	+	Infernal, tRNAscan-SE	49.6	17.7	19:Leu-5:Gln	TTG	atggtgtaatggttagcactctggactttgaatccagcaatccgagttcgaatctcggtgg	lncRNA	ENST00000530247	TRUE	tRNA or mtRNA lookalike
FALSE	chr7	149415138	149415209	-	tRNAscan-SE	NA	17.3	1:Phe	GCA	gggggcacccggatttgaaccggggacctcttgatctgcagtcaaatgctctaccgctaagctataccccc	intergenic	-	TRUE	tRNA or mtRNA lookalike
FALSE	chr6	55184565	55184643	+	tRNAscan-SE	NA	16.6	1:Phe	GAA	TGACATGTATTTTATTCAAACAATCAATGAAGATGCTACATTGACCCCAAGTGAGCCCTTAGGGAATTTCCGTGAATA	gene	ENSG00000137252	FALSE	mtRNA lookalike
FALSE	chr6	57856401	57856473	-	Infernal	45.7	NA	8:Ala	NA	ggagaatgtgggcatcgatcccactacctcttgcatgctaagcaagcgctctaccacttgagctaattcccc	intergenic	-	TRUE	tRNA or mtRNA lookalike
FALSE	chr6	27791356	27791427	-	Infernal	40.1	NA	19:Leu	NA	ggtcccaccgagatttgaactcggatcgctggattcagagtccagagtgctgaccattacaccatggggcc	intergenic	-	TRUE	tRNA or mtRNA lookalike
FALSE	chr21	39611109	39611175	-	Infernal, tRNAscan-SE	57.7	80.5	22:Pro	TGG	CAGGGAAGAAGCTTCCAGCTCCACCACCAGCACCCAAAGCTGAAATTCTACCTGAACGATTCCCTG	ncRNA	ENSG00000184809	FALSE	mtRNA lookalike
FALSE	chr14	96799401	96799443	-	tRNAscan-SE	NA	16.7	NA:Ser	NNN	GAAAAAACAAGATTTTAATTTTGACAGCTATATTTTTTTTTC	gene	ENSG00000100749	FALSE	mtRNA lookalike
FALSE	chr16	17230747	17230795	-	tRNAscan-SE	NA	17.1	1:Phe	NNN	GTAGGCATTTCAGGCCTATTCTCTTCTCTATGCTTTAAATAAGCTAAC	lncRNA	ENST00000575674	FALSE	mtRNA lookalike
FALSE	chr5	110570315	110570361	-	tRNAscan-SE	NA	17.5	NA:Ser	NNN	AAAAAAGCCCAAATTTAAGGTTTTGGGGTTTTCTTAAACCATTTTC	lncRNA	ENST00000508571	FALSE	mtRNA lookalike
FALSE	chr2	183515010	183515078	-	Infernal, tRNAscan-SE	49	86.7	21:Thr	TGT	ATCCTGGGGAGAAGGGTCCTCCATTTTTGGTTTACAAGACCAGAGTAATGTAATTATACTACAAGGAC	intergenic	-	FALSE	mtRNA lookalike
FALSE	chr14	41597388	41597445	+	tRNAscan-SE	NA	17.5	1:Phe	GAA	CTACATTATTTAGTATTAAAAAATAGTATTGAAAATATTCAACCAGAAAATGTAGCA	ncRNA; lncRNA	ENSG00000258636; ENST00000557067	FALSE	mtRNA lookalike
FALSE	chr17	8119155	8119227	+	Infernal	47.4	NA	14:Lys	NA	cccggatagctcagtcggtagagcatcagacttttaatctgagggtccagggttcaagtccctgttcgggcg	intergenic	-	TRUE	tRNA or mtRNA lookalike
FALSE	chr10	17199530	17199580	+	tRNAscan-SE	NA	41.2	22:Pro	TGG	GTTTAATTAGAATTTCAGCTTTGGGTGTTGACGGtgaagcgggatgctga	gene	ENSG00000107614	FALSE	mtRNA lookalike
FALSE	chr5	34279565	34279633	-	tRNAscan-SE	NA	19.2	1:Phe	NNN	GAATCCTAGAATTTTCTGAAGATTCATCTTATTTTCATGTAGTTTACCTAATTTTAAACTACACATTC	intergenic	-	FALSE	mtRNA lookalike
FALSE	chr8	19422576	19422639	-	tRNAscan-SE	NA	19	1:Phe	GAA	TTTCTCTGGGGGGGTGCCCCCATTGCACATTTTCTGTGTGTTGCATTGAAGTTATGCTCAAAA	gene	ENSG00000147408	FALSE	mtRNA lookalike
FALSE	chr6	28790722	28790794	-	tRNAscan-SE	NA	38.5	1:Phe	GAA	gccgaaacccgggatcgaaccagggacctttagatcttcagtctaacgctctcccaactgagctatttcggc	intergenic	-	TRUE	tRNA or mtRNA lookalike
FALSE	chr13	57204832	57204899	+	tRNAscan-SE	NA	61.4	14:Lys	TTT	GATGTGAAGCTAACTAGCATTAACCTTTTAATTTAAAGACTGAGAGCCAAAAACCTCTCCCCAGTGA	intergenic	-	FALSE	mtRNA lookalike
FALSE	chr17	12457265	12457306	-	tRNAscan-SE	NA	21.2	NA:Ser	NNN	aggaaagccatgttgttaaacatggggtgcctctctttccc	intergenic	-	FALSE	mtRNA lookalike
FALSE	chr12	124927843	124927915	-	tRNAscan-SE	NA	38.5	1:Phe	GAA	gccgaaacccgggatcgaaccagggacctttagatcttcagtctaacgctctcccaactgagctatttcggc	intergenic	-	TRUE	tRNA or mtRNA lookalike
FALSE	chr10	126152105	126152154	-	tRNAscan-SE	NA	22.3	1:Phe	GAA	gaatgtgtccaGACATTTTCAGTGACTTGCTTTATGAATTAAGCTTATC	gene	ENSG00000148848	FALSE	mtRNA lookalike
FALSE	chr6	28951029	28951101	+	Infernal	47.4	NA	14:Lys	NA	cccggatagctcagtcggtagagcatcagacttttaatctgagggtccagggttcaagtccctgttcgggcg	intergenic	-	TRUE	tRNA or mtRNA lookalike
FALSE	chr11	59556429	59556501	+	Infernal	45.5	NA	14:Lys	NA	cccggatagctcagtcggtagagcatcagacttttaatctgagggtccggggttcaagtccctgttcgggcg	intergenic	-	TRUE	tRNA or mtRNA lookalike
FALSE	chr14	96465512	96465562	+	tRNAscan-SE	NA	18.1	13:Asp	GTC	AGGTAAAAATTACATTTCTTTGTCAAAGTAAAGGAAAACCGTGTTTCTTT	gene	ENSG00000140057	FALSE	mtRNA lookalike
FALSE	chr1	90829665	90829715	+	tRNAscan-SE	NA	16.9	NA:Ser	NNN	AAAAAGCAAGATTTCAATATCTACTTACAAAAATGAAAAGTGCTTTTTCA	lncRNA	ENST00000455680	FALSE	mtRNA lookalike
FALSE	chr10	124549494	124549547	+	tRNAscan-SE	NA	15.3	NA:Ser	CCT	AGAAAGGAAGGAACTCCTAATTTCTGAGCCCTGGTTCTGAAAAAGCTTTCTTT	lncRNA	ENST00000493240	FALSE	mtRNA lookalike
FALSE	chr11	122559947	122560019	+	Infernal	49.7	NA	14:Lys	NA	cctggatagctcagttggtagagcatcagacttttaatctgagggtccagggttcaagtccctgttcaggcg	intergenic	-	TRUE	tRNA or mtRNA lookalike
FALSE	chr20	30746117	30746176	+	tRNAscan-SE	NA	58.9	10:Cys	GTA	GTCCCGAGGTGATTTTCATGTTGAATTGTAAATTCAAAGAAGCAGCTTCAATCCTGCTT	intergenic	-	FALSE	mtRNA lookalike
FALSE	chr9	105059545	105059601	-	tRNAscan-SE	NA	29	1:Phe	GAA	gtCTACAGAGCAAGAAATTTTCAGTGTCTTGCTTTAAATAACTAAGCTACATTAAC	intergenic	-	FALSE	mtRNA lookalike
FALSE	chr17	28621758	28621821	+	tRNAscan-SE	NA	19.4	NA:Ser	NNN	AGAAAGGTTCAAATCTAATCATGTCATGGGCAAAATATCTCATTAAAAAAAATGACTTTCTCA	gene	ENSG00000007202	FALSE	mtRNA lookalike
FALSE	chr6	32370718	32370775	+	tRNAscan-SE	NA	18.2	8:Ala	NNN	TTTGTTTATGTGTCATTGATCTGCATTCAATTGATGTAAGATAGAGTCTTGCAGTCA	lncRNA	ENST00000642577	FALSE	mtRNA lookalike
FALSE	chr18	28940401	28940459	+	tRNAscan-SE	NA	20.8	7:Trp	NNN	agaaaaaaaaatcacaaaaaaccttcaaagttttaagaaagtttataaatttgtcttg	intergenic	-	FALSE	mtRNA lookalike
FALSE	chr20	30746933	30746993	+	tRNAscan-SE	NA	29.9	15:Gly	NNN	CTCTTTTAGTATAAATAGTACCATGATTTCCAAAGTTTCGATAGCATCCGAAAAACAGTA	intergenic	-	FALSE	mtRNA lookalike
FALSE	chr16	3175691	3175763	+	tRNAscan-SE	NA	16.9	1:Phe	CTT	cccggctagctcagtcggtagagcatgagactcttaatctcagggtcgtgggttcgagccccacgttgggcg	intergenic	-	TRUE	tRNA or mtRNA lookalike
FALSE	chr12	82812545	82812601	-	tRNAscan-SE	NA	15.3	1:Phe	GAA	TTTATTAAATTAAACTATTGGATATTTTCTGTATCATGTGGAATAGCTATAATAAA	lncRNA	ENST00000551915	FALSE	mtRNA lookalike
FALSE	chr5	76444895	76444947	-	tRNAscan-SE	NA	17.4	NA:Ser	NNN	aagaaagcaaaaTTGTATCTTCTCTGGGGTAGTTTAGCAGTAGTTCTGTCTT	gene	ENSG00000145703	FALSE	mtRNA lookalike
FALSE	chr16	20722356	20722434	-	tRNAscan-SE	NA	45.5	NA:Ser	GCT	GAGAAAGCCATGTTATTAAACATGGTGGCATGAGTTAGCAGTTCTAGCACACTTTTAAGGGACATAGTGGAACTTCTC	lncRNA	ENST00000501740	FALSE	mtRNA lookalike
FALSE	chr6	26828227	26828299	-	Infernal	45.8	NA	8:Ala	NA	ggagaatgtgggcattgatcccactacctcttgcatgctaagcaagcgctctaccacttgagctaattcccc	intergenic	-	TRUE	tRNA or mtRNA lookalike
FALSE	chrX	113807746	113807804	-	tRNAscan-SE	NA	19.6	1:Phe	NNN	TTTTTTGAATAACTGCTTCTACTCTCTTGAAATTTTCAATTTCACAATTTACAATAAA	lncRNA	ENST00000468762	FALSE	mtRNA lookalike
FALSE	chr13	69489026	69489089	-	tRNAscan-SE	NA	19.9	1:Phe	GAA	gtctttcaaaattgttgttttgcttggattctcttcaaaaggtgacttataataagctacaat	intergenic	-	FALSE	mtRNA lookalike
FALSE	chr19	37571869	37571925	-	tRNAscan-SE	NA	17.6	NA:Ser	GCT	CAGAAAGCTATATTGTTACATATGAAGGCATGAGTTAGCAGTTGATAGCCTTACTA	lncRNA	ENST00000591177	FALSE	mtRNA lookalike
FALSE	chr6	26311752	26311813	-	Infernal, tRNAscan-SE	45.6	18.4	19:Leu-5:Gln	TTG	caccgagatttgaactcggatcgctggattcaaagtccagagtgctaaccattacaccatg	intergenic	-	TRUE	tRNA or mtRNA lookalike
FALSE	chr1	175631757	175631807	+	tRNAscan-SE	NA	20.1	NA:Ser	NNN	agaaaaccatggaaaggacacacaccaaactctaaacattggttttctca	gene	ENSG00000116147	FALSE	mtRNA lookalike
FALSE	chr12	126584309	126584371	-	tRNAscan-SE	NA	79.3	6:Met	CAT	GGGAAGGATATAACCAACATTTTCGGGGTATGGGCTCGATAGCTTATTTAGCCGACCTTATT	intergenic	-	FALSE	mtRNA lookalike
FALSE	chr10	130131131	130131181	-	tRNAscan-SE	NA	22.9	5:Gln	TTG	aacacccgaaaatccaaaattctccgtgctacctaatacaccatatccta	intergenic	-	FALSE	mtRNA lookalike
FALSE	chr6	93236985	93237047	+	tRNAscan-SE	NA	55.4	17:His	GTC	ATAGTTTAATCAAAACATTAGATTGTCAATCTAATTATAGAAGCCCACTACTTCTTATTTAC	intergenic	-	FALSE	mtRNA lookalike
FALSE	chr22	12137010	12137076	+	tRNAscan-SE	NA	61.2	11:Tyr	GTA	GTAAAATGACTGAGTAGGGCATTAGACTGTACATCTAAAAACAGAGGTCAACGCCTGTTTTTACCA	intergenic	-	FALSE	mtRNA lookalike
FALSE	chr6	27295433	27295504	+	Infernal	48.2	NA	19:Leu	NA	gttccatggtgtaatggttagcactctggactctgaatccggtaatccgagttcaaatctcggtggaacct	gene	ENSG00000158553	TRUE	tRNA or mtRNA lookalike
FALSE	chr13	96697672	96697727	-	tRNAscan-SE	NA	20.2	NA:Ser	TGA	AACACTATATcaaaaactggtttcaagccaatctgataacctctatgactttttc	gene	ENSG00000185352	FALSE	mtRNA lookalike
FALSE	chr13	91646538	91646605	+	tRNAscan-SE	NA	16.5	NA:Ser	GCA	ACAAAATGAAATAAAGAACTGCAAATTCTTGATCTAACATAATGGTTTAATGGCTTTATtttcttca	gene	ENSG00000179399	FALSE	mtRNA lookalike
FALSE	chr9	112219894	112219939	+	tRNAscan-SE	NA	17.2	NA:Ser	NNN	AAAAAGACTGCTAATAGTCTTGTAGATAACAACACAACTCTTTTA	exon	ENST00000458258; ENSE00003718973; ENST00000334318; ENSE00003718973	FALSE	mtRNA lookalike
FALSE	chr2	102505790	102505845	-	tRNAscan-SE	NA	40.8	NA:Leu	CAA	ATTTGGAGTTGCACCAATGTTTTTGGTTCCTAAGACCAACATATCCCTTGCTCTT	gene	ENSG00000180251	FALSE	mtRNA lookalike
FALSE	chr4	41023217	41023276	-	tRNAscan-SE	NA	29.8	NA:Ser	GCT	AAAGCATCAGGCATATTGTTAAATATGGGGGGCATGAGTTAGCAGTTCTTGCATACTTC	gene	ENSG00000163697	FALSE	mtRNA lookalike
FALSE	chr10	66502143	66502199	-	tRNAscan-SE	NA	16.7	17:His	GTG	GTGATAAAGGTTTAGGTATTTTTCATTTTCACAAAGCATTTTTTAAACTGTATTAC	gene	ENSG00000183230	FALSE	mtRNA lookalike
FALSE	chr1	146039401	146039473	+	tRNAscan-SE	NA	16.9	1:Phe	CTT	cccggctagctcagtcggtagagcatgagactcttaatctcagggtcgtgggttcgagccccacgttgggcg	intergenic	-	TRUE	tRNA or mtRNA lookalike
FALSE	chr22	11855118	11855186	-	tRNAscan-SE	NA	33.8	9:Asn	CTG	TAAATTGATGAGACTTAAACCCATGAAAACTTAACAGCTAAACTCCCTAGTCAACTGGTTTGAATCTA	intergenic	-	FALSE	mtRNA lookalike
FALSE	chr9	135047448	135047495	+	tRNAscan-SE	NA	15.6	NA:Ser	TAA	aaaaagcaaaataaCCATGTAACCTTACTAGAATATGAGCTTTTTTT	intergenic	-	FALSE	mtRNA lookalike
FALSE	chr11	128066515	128066580	-	tRNAscan-SE	NA	28	9:Asn	GTT	CAGTGGTTACACTTATCCCACAAAATTTTAGTTAACAGTTAAATAACCTAATCAACTGGCTTCAA	intergenic	-	FALSE	mtRNA lookalike
FALSE	chr16	73478317	73478389	-	Infernal, tRNAscan-SE	51.6	15.6	14:Lys-1:Phe	TTT	gcctgaacagggacttgaaccctggaccctcagattaaaagtctgatgctctaccaactgagctatccaggc	ncRNA	ENSG00000258779	TRUE	tRNA or mtRNA lookalike
FALSE	chr6	145182728	145182789	+	Infernal, tRNAscan-SE	46.3	15.6	19:Leu-5:Gln	TTG	atggtgtaatggttagcactctgggctttgaatccagcaatccgagttcgaatcttggtgg	intergenic	-	TRUE	tRNA or mtRNA lookalike
FALSE	chr8	67581444	67581510	+	Infernal, tRNAscan-SE	50	67.2	22:Pro	TGG	AGGGAATTGTTTAATTAGAATTTCAGCTTTGGGTGTTAACGGTGAAGCAGGATATTTTTTCCCTGA	gene	ENSG00000165078	FALSE	mtRNA lookalike
FALSE	chr13	90767825	90767881	+	tRNAscan-SE	NA	16	1:Phe	GCA	GCTTAAATAAAAGTGATAATATTGCAAATGTTACAATAATTTACAATTGTAAGACA	intergenic	-	FALSE	mtRNA lookalike
FALSE	chr5	80235420	80235466	+	tRNAscan-SE	NA	17.1	NA:Ser	NNN	aaatAGAAGAACTGCTAGACCCAAGAACATATTTAATTATGATTCA	lncRNA	ENST00000513907	FALSE	mtRNA lookalike
FALSE	chr6	28941601	28941672	-	Infernal	44.2	NA	5:Gln	NA	ggttccaccgagatttgaactcggatcgctggattcagagtccagagtgctaaccattacaccatggaacc	intergenic	-	TRUE	tRNA or mtRNA lookalike
FALSE	chr6	35438909	35438960	-	tRNAscan-SE	NA	16.4	NA:Ser	AAA	aaaaaaacATATATATTGAGAGAGAAGGAAGAGtttttcttttcttttttc	intergenic	-	FALSE	mtRNA lookalike
FALSE	chr9	5755017	5755085	-	tRNAscan-SE	NA	15.9	NA:Ser	NNN	AAACTGAACAAAACATTTTATTTTTTAATCAAGAATGTAGCTTCTTTTAGGTAGTGGGATTTTCTTTT	gene	ENSG00000107036	FALSE	mtRNA lookalike
FALSE	chr4	23281117	23281163	+	tRNAscan-SE	NA	17.7	NA:Ser	NNN	AGAAAGAAATATAAAATCCCATTTTAAAAATTACATGGTTTTCTTA	ncRNA; lncRNA	ENSG00000249547; ENST00000512563	FALSE	mtRNA lookalike
FALSE	chr7	117263841	117263901	+	tRNAscan-SE	NA	17.5	7:Trp	TCA	GAAATTTAGGTTAAACAAGACCAATGGCCTTCAAAGCCATTGAACATCACCCGTCCAATG	pseudogene	ENSG00000230785	FALSE	mtRNA lookalike
FALSE	chr20	37713442	37713491	-	tRNAscan-SE	NA	16.7	NA:Ser	AAA	gaggaagtcttattttaattaaaaaagcaatttttagctatgcttcacc	gene	ENSG00000132792	FALSE	mtRNA lookalike
FALSE	chr6	26299677	26299749	+	tRNAscan-SE	NA	25.9	1:Phe	TCG	accacgtggcctaatggataaggcgtctgacttcggatcagaagattgagggttcgaatcccttcgtggtta	intergenic	-	TRUE	tRNA or mtRNA lookalike
FALSE	chrX	92812702	92812771	+	Infernal, tRNAscan-SE	46.5	57.5	1:Phe	GAA	TTAATGTAGCTTAATAGAGCAAAGCAAGGCATTGAAAATGACTAGATTAGTTTATGTGACTCATAAACA	intergenic	-	FALSE	mtRNA lookalike
FALSE	chr8	118291707	118291760	+	tRNAscan-SE	NA	15.5	NA:Ser	NNN	AGAAAAGCTAGAGGAACATGAAAGACCCATGTAAACTGTCATGTGTTTTCTCG	ncRNA	ENSG00000225885	FALSE	mtRNA lookalike
FALSE	chr10	97145656	97145726	-	tRNAscan-SE	NA	17.3	NA:Ser	GAT	AAAAGAGCCAGAGATTAAGACTTGGGTATGGGGTTATCAGTTCCTTACCTTCCCTTTATCCCCCTCTCTC	gene	ENSG00000187122	FALSE	mtRNA lookalike
FALSE	chrX	106916646	106916703	+	tRNAscan-SE	NA	15.9	NA:Ser	TAA	agaaagtggaattaaggctaactctgaggtttctggcttaaacaattggctttctca	gene	ENSG00000165376	FALSE	mtRNA lookalike
FALSE	chr6	26554122	26554195	+	tRNAscan-SE	NA	17.5	1:Phe	AAT	gccggttagctcagttggttagagcgtggtgctaataacgccaaggtcgcgggttcgatccccgtacgggcca	intergenic	-	TRUE	tRNA or mtRNA lookalike
FALSE	chrX	126085637	126085707	+	tRNAscan-SE	NA	15.6	NA:Ser	NNN	AAAATGACAGAGTTCAGGTAATAACCAGAGTTAGAGCTACCATCCCTTGAAAAAATTCAAGGCCTTTTCA	intergenic	-	FALSE	mtRNA lookalike
FALSE	chr8	55015238	55015306	+	tRNAscan-SE	NA	17.8	NA:Ser	GCT	AGAAAGGCACCAGTGGATACAAAAGAACTGCTAtttctttttttttgtttgagacaaagtctcactct	intergenic	-	FALSE	mtRNA lookalike
FALSE	chr18	54404492	54404549	+	tRNAscan-SE	NA	16.6	NA:Ser	GCT	AGAAGAAGAGACAACTGCTAATCCTTTCCATTTTATGATGAGTTAAAATTTTTCTCA	intergenic	-	FALSE	mtRNA lookalike
FALSE	chr20	8061476	8061533	+	tRNAscan-SE	NA	15.9	1:Phe	GAA	CTAACATAGTTAAATCATAAAATAGATGGCATTGAAGATGCTTCATCATTGTGAGAA	intergenic	-	FALSE	mtRNA lookalike
FALSE	chr5	8622071	8622140	+	tRNAscan-SE	NA	47.4	1:Phe	GAA	TTAATACAGTTATTCATTCAGAGCAAGGCACTGAAAATGTCTAGATGGGTCCACACAACCCTATAAACA	intergenic	-	FALSE	mtRNA lookalike
FALSE	chr5	60761512	60761584	-	tRNAscan-SE	NA	47.9	4:Ile	GAT	AGGTATCAGGTCTGCTGAATAAACCTCTATTATTTACTCTATCAAAGTAACTCTTTTATCAGACATATTTCT	gene	ENSG00000164181	FALSE	mtRNA lookalike
FALSE	chr13	83720137	83720190	+	tRNAscan-SE	NA	16.3	NA:Ser	NNN	aaaaaaaaaaaaaaCTTTCTCACCTCAGTATTTAATAAGTGGCTGTTTTTTCA	intergenic	-	FALSE	mtRNA lookalike
FALSE	chr11	59566380	59566452	-	tRNAscan-SE	NA	39.1	1:Phe	GAA	gccgaaacccgggattgaaccagggacctttagatcttcagtctaacgctctcccaactgagctatttcggc	intergenic	-	TRUE	tRNA or mtRNA lookalike
FALSE	chr15	65869062	65869133	-	Infernal	50	NA	19:Leu	NA	ggttccaccgagatttgaactcggatcgctggattcagagtccagagtgctaaccattacaccatggaacc	lncRNA	ENST00000569304	TRUE	tRNA or mtRNA lookalike
FALSE	chr5	20922573	20922641	+	tRNAscan-SE	NA	16.3	1:Phe	NNN	AATGTGTAGTTTAAAATTAGGTAAACTACATGAAAATAAGATGAACCTTCAGAAAATTCTAGGATTCA	lncRNA	ENST00000512688	FALSE	mtRNA lookalike
FALSE	chr2	23005332	23005382	-	tRNAscan-SE	NA	16.7	NA:Ser	NNN	GAAGAAGCATCAGATTTGAATGATGAGAAGTTCTGTTTGGGATCTTTTTC	intergenic	-	FALSE	mtRNA lookalike
FALSE	chr3	26157279	26157337	-	tRNAscan-SE	NA	19.4	1:Phe	GAA	acccacagagccattcttttttacactttcagtgcaatagtcaataaattacatgagt	intergenic	-	FALSE	mtRNA lookalike
FALSE	chr13	23765800	23765858	-	tRNAscan-SE	NA	46.8	21:Thr	TGT	GTCCAGGAATAATATTTCTGGTTTACAAGACCGGTGTATTGGGTTGTACTACAAGGGC	gene	ENSG00000027001	FALSE	mtRNA lookalike
FALSE	chrY	5929310	5929380	+	tRNAscan-SE	NA	42.2	1:Phe	GAA	TTAATGTAGCTTAATAGAGCAAAGCAAGGCATTGAAAATGACTAGATTAGTTTATGTGACTCataaagta	intergenic	-	FALSE	mtRNA lookalike
FALSE	chr10	84794380	84794462	+	tRNAscan-SE	NA	17.7	1:Phe	GAA	tcaagatagattaaagacttaaacataagactgaaaattttaaaaatactagaagaaaacctaggaaaaattcttctggaca	intergenic	-	FALSE	mtRNA lookalike
FALSE	chr1	237951676	237951726	-	tRNAscan-SE	NA	36.5	17:His	GTG	TAAGAAGTTGTACGCTTCTATTATTAGATCCACAGTCTAATGTTTGTGCT	intergenic	-	FALSE	mtRNA lookalike
FALSE	chr1	204507030	204507102	-	Infernal	47.4	NA	14:Lys	NA	gcccgaacagggacttgaaccctggaccctcagattaaaagtctgatgctctaccgactgagctatccgggc	intergenic	-	TRUE	tRNA or mtRNA lookalike
FALSE	chr6	27591814	27591886	-	Infernal	48.1	NA	14:Lys	NA	gcctgaacagggacttgaaccctggaccctcagattaaaagtctgatgctctaccgactgagctatccaggc	intergenic	-	TRUE	tRNA or mtRNA lookalike
FALSE	chr19	37572187	37572249	+	tRNAscan-SE	NA	15.5	17:His	NNN	TAAACATAGTTTAAATAAAACATTCAGTTGTCAATCTATATAGAAGCTTAAAACTCTTTACT	lncRNA	ENST00000591177	FALSE	mtRNA lookalike
FALSE	chr1	172710530	172710602	+	Infernal, tRNAscan-SE	46	96.5	8:Ala	TGC	AGGGCTTAGCTTAATTAAAGTGATTGATTTGCAGTCAATTGATGTAGGATAGAGTCTTGCATGCAGTCCTTA	intergenic	-	FALSE	mtRNA lookalike
FALSE	chr2	87824883	87824940	+	tRNAscan-SE	NA	36	14:Lys	CAA	gccgcACATTAACCTTTTAAGTTAAAGATTAAGAGAACCAACACCTCTTTACAGTGA	gene	ENSG00000185304	FALSE	mtRNA lookalike
FALSE	chr17	49192533	49192594	+	Infernal, tRNAscan-SE	51.1	18.4	19:Leu-5:Gln	TTG	atggtgtaatggttagcactctggactttgaatccagcgatccgagttcaaatctcggtgg	intergenic	-	TRUE	tRNA or mtRNA lookalike
FALSE	chr1	204506527	204506599	+	Infernal	47.4	NA	14:Lys	NA	cccggatagctcagtcggtagagcatcagacttttaatctgagggtccagggttcaagtccctgttcgggcg	intergenic	-	TRUE	tRNA or mtRNA lookalike
FALSE	chr12	19413250	19413313	+	tRNAscan-SE	NA	18.4	1:Phe	AAA	TTTAAGTAACTTAGCACTTGTAAAGCCTGAAAAAACTAAAGCAGTAGAGAATTACCTTATACA	pseudogene; exon	ENSG00000255909; ENST00000543528; ENSE00002277596	FALSE	mtRNA lookalike
FALSE	chr20	3014800	3014848	+	tRNAscan-SE	NA	15.5	NA:Ser	NNN	AGAAAGGAAATGGGTGATTCACAATCCTTAAATCAAGTGGCTTTCTCT	gene	ENSG00000132670	FALSE	mtRNA lookalike
FALSE	chr6	28789770	28789841	-	Infernal	46.1	NA	8:Ala	NA	ggaggtgccggggatcgaacccgggacctcatacatgcaaagcatgcgctctaccactgagctacaccccc	intergenic	-	TRUE	tRNA or mtRNA lookalike
FALSE	chr5	87187720	87187786	-	Infernal, tRNAscan-SE	46.8	71.6	15:Gly	TCC	ATCTCTTTCAGATATTATCGAAACTAATTGATTGGAAGTCAATGGTACTGTTTATACTAAAAGAGT	intergenic	-	FALSE	mtRNA lookalike
FALSE	chrX	70120210	70120276	+	Infernal, tRNAscan-SE	45.5	47.5	22:Pro	TGG	AGGGGATAGTTAAGGTACAACTTAAGCTTTGGGTGCTAGTGGTGAAGCAGGAAGCTTCCTCCTTGA	intergenic	-	FALSE	mtRNA lookalike
FALSE	chr12	126583560	126583605	-	tRNAscan-SE	NA	25.8	6:Met	NNN	AAGGATGTAACCAACATTTTCGGGGTATGGGCTCGATGGCTTATG	intergenic	-	FALSE	mtRNA lookalike
FALSE	chr20	34688989	34689048	+	tRNAscan-SE	NA	42.2	15:Gly	TCC	TTCTTTTAGTATTAAACAGTACAGTTGACTTCCAATCAATTAGTTTATATATAGGAATC	gene	ENSG00000101464	FALSE	mtRNA lookalike
FALSE	chr7	115698754	115698820	+	tRNAscan-SE	NA	16.3	NA:Ser	GCT	AAAATAACTGTAAGAAATAACTGCTAATTCTCTAATTAAATAATGAAACATTTATTGTTGCTTTCA	intergenic	-	FALSE	mtRNA lookalike
FALSE	chr5	105226564	105226624	+	tRNAscan-SE	NA	15.8	1:Phe	GAA	ATTATTTTACTTACTATGGAAAGAAATAACACTGAAAATGTCTAGTACAATTAATGGTTG	ncRNA	ENSG00000251574	FALSE	mtRNA lookalike
FALSE	chr5	107087488	107087534	+	tRNAscan-SE	NA	19.5	1:Phe	GAA	TTTATAATTAAAACATAATTCTGAAGAGATTAAGAGATTCATGCTC	intergenic	-	FALSE	mtRNA lookalike
FALSE	chr5	181221979	181222051	-	tRNAscan-SE	NA	16.9	1:Phe	CTT	gcccaacgtggggctcgaacccacgaccctgagattaagagtctcatgctctaccgactgagctagccgggc	intergenic	-	TRUE	tRNA or mtRNA lookalike
FALSE	chr8	46837434	46837501	+	Infernal, tRNAscan-SE	52.7	65.4	22:Pro	TGG	AAGGAGTAGTTTAATTAGAATTTCAGCTTTGGTTGTTGACGATGAAGTGGGAATGCTTTTTCCCTGA	lncRNA	ENST00000519008	FALSE	mtRNA lookalike
