# Supplementary material for: Intronic tRNAs of mitochondrial origin regulate constitutive and alternative splicing
Source: Genome Biol. 2020 Dec 8;21:299. doi: 10.1186/s13059-020-02199-6 (PMC7722341; doi:10.1186/s13059-020-02199-6)
Supplement: Supplementary file 3 — Additional file 3: Table S2. Mm10 scores. MTL and nimtRNA hits within the mouse genome. [file 13059_2020_2199_MOESM3_ESM.xlsx]

## Sheet: FileS2_mm10_scores_final
numtDNA	Chr	Start	End	Strand	Tool	Infernal score	tRNAscan-SE score	Type	Anticodon	Sequence	Transcript type	Transcript ID	Overlap with core tRNA	tRNA class
chr1:110753327-110753418	chr1	110753346	110753404	+	Infernal, tRNAscan-SE	27.5	51.9	18:Ser	GCT	AGAAAGTATGCAAGAACTGCTAAATCATACTCCCACGTTTAAACACATGGCATTCTTA	intergenic	-	FALSE	mtRNA lookalike within recognizable numtDNA
chr1:187712537-187713039	chr1	187712728	187712796	+	Infernal	13	NA	6:Met	NA	GTGAGGGCAGCTAAATTCTCTGTTGGACACATAACCCAAACTCGTTGGTTTAAATCCTTCCCATACTA	gene	ENSMUSG00000026610	FALSE	nimtRNA
chr1:187712537-187713039	chr1	187712651	187712721	-	Infernal, tRNAscan-SE	30.8	35.3	5:Gln	TTG	TAGGACAATAGGAATGGAATCTATAGCTAATAGTTCAAATACCTTCATGCTACCCTTACACTTTATCCTA	gene	ENSMUSG00000026610	FALSE	nimtRNA
chr1:187712537-187713039	chr1	187712587	187712653	+	Infernal, tRNAscan-SE	26.7	19.8	4:Ile	GAT	GATCTGTCTAGCAAAAGAGTTACTTTGATAGTGTAAATTATAGATGTCTAAATGCTCTCATTTCTA	gene	ENSMUSG00000026610	FALSE	nimtRNA
chr1:24611535-24616188	chr1	24615640	24615708	+	Infernal, tRNAscan-SE	47.9	109.4	12:Ser	TGA	AGAAAGACATATAGGATATGAGATTGGCTTGAAACCAATTTTAGGGGGTTCGATTCCTTCCTTTCTTA	intergenic	-	FALSE	mtRNA lookalike within recognizable numtDNA
chr1:24611535-24616188	chr1	24615567	24615636	-	Infernal, tRNAscan-SE	48.5	94.3	13:Asp	GTC	AAGATATATAGATTATTGATCTATAATTTAACTTTGACAAAGTTATGTAATTGATTTTACTAATATCTT	intergenic	-	FALSE	mtRNA lookalike within recognizable numtDNA
chr1:24611535-24616188	chr1	24614814	24614878	-	Infernal, tRNAscan-SE	46	89.4	14:Lys	TTT	CACTATGGAGATTTTAAGGTCTCTAACTTTAACTTAAAAGGTTAACGCTCTTAGCTTCATAGTG	intergenic	-	FALSE	mtRNA lookalike within recognizable numtDNA
chr1:24611535-24616188	chr1	24613120	24613187	-	Infernal, tRNAscan-SE	57.8	79.8	15:Gly	TCC	ACTCTCTTCTGGGTTTATTCAGAATCTACTAATTGGAAGTCAGTTATATTAATTATACTAAGGGAGT	intergenic	-	FALSE	mtRNA lookalike within recognizable numtDNA
chr1:24611535-24616188	chr1	24612702	24612770	-	Infernal, tRNAscan-SE	47.9	98.1	16:Arg	TCG	TGGTAATTATGAACATCATCATAATCTAATGAGTCGAAATCATTAATTTTTTTTTAAACTAATTACCA	intergenic	-	FALSE	mtRNA lookalike within recognizable numtDNA
chr1:34752776-34753490	chr1	34753051	34753121	+	Infernal, tRNAscan-SE	57.5	99.7	19:Leu	TAG	CTTTTACAGGATAGAAGTAATCCATTGGTCTTAGGAACCAAAAACCTTGATGCAACTCCAAATAAAAATA	gene	ENSMUSG00000037509	FALSE	nimtRNA
chr1:34752776-34753490	chr1	34752993	34753051	+	Infernal, tRNAscan-SE	37	59.2	18:Ser	GCT	AGAAAGCATGCAAGAACTGCTAATTCATGTCCGCATGTTTAATCACATGGCTTTCTTA	gene	ENSMUSG00000037509	FALSE	nimtRNA
chr1:34752776-34753490	chr1	34752926	34752992	+	Infernal, tRNAscan-SE	38.9	95.8	17:His	GTG	TAAATATAGTTTTAAAAAACATTAGACTGTGAATCTAATAACAGGAGATAATCCTCCTTATTTACC	gene	ENSMUSG00000037509	FALSE	nimtRNA
chr1:63671468-63672102	chr1	63672045	63672102	-	Infernal, tRNAscan-SE	35.5	48.5	22:Pro	TGG	CAAGGAAGAAGGCCCTCCACTGTCAACACCCAAAGCTGATATTCTCCTCAAACTACT	lncRNA	ENSMUST00000126954	FALSE	mtRNA lookalike within recognizable numtDNA
chr1:63671468-63672102	chr1	63671981	63672044	+	Infernal	19	NA	21:Thr	NA	TCCCAGCAGACTAAATACTTCAGTCTTGTAAACTAAAAGTGAATAACTAATTTTATTAGGACA	lncRNA	ENSMUST00000126954	FALSE	mtRNA lookalike within recognizable numtDNA
chr10:85025934-85026640	chr10	85026538	85026605	+	Infernal, tRNAscan-SE	64.3	82.2	22:Pro	TGG	AAGAAGTAATTTAATTAGAACATCAGCTTTGGGTGCTGATGGTGGGGAATAGCCTCCTTCTTCTTGA	intergenic	-	FALSE	mtRNA lookalike within recognizable numtDNA
chr11:44384175-44387275	chr11	44387050	44387107	-	Infernal, tRNAscan-SE	29.7	54.9	14:Lys	TTT	CACTATGGAGATTTAAGGTCTCTAACTTAAAAGGTTAACGCTCTAAGCTTCACAGTG	intergenic	-	FALSE	mtRNA lookalike within recognizable numtDNA
chr12:59262674-59263102	chr12	59263060	59263102	-	tRNAscan-SE	NA	33.5	5:Gln	NNN	TAGGAATTGAACCTACACTTAAGAATTCAAAATTCTTTGTGC	intergenic	-	FALSE	mtRNA lookalike within recognizable numtDNA
chr12:59262674-59263102	chr12	59262986	59263054	+	Infernal, tRNAscan-SE	61.8	108.7	4:Ile	GAT	GAAATATGTCTGATAAAAGAGTTACTTTGATAGAGTAAATTATAGAGGCTTAAACCCTCTTATTTTTA	intergenic	-	FALSE	mtRNA lookalike within recognizable numtDNA
chr13:70229339-70229493	chr13	70229411	70229483	-	Infernal, tRNAscan-SE	19.9	28	7:Trp	TCT	AGCAACTAAGTGTTTAACTTGCTTAGAGCTTAGAAGCCCCTTGGTCTGGGTCTGAATTTAATCTAAACTTCT	intergenic	-	FALSE	mtRNA lookalike within recognizable numtDNA
chr13:70229339-70229493	chr13	70229340	70229406	+	Infernal, tRNAscan-SE	29	66.3	8:Ala	TGC	GATTTAGTTTAATTAAAGTGTTTGATTTGCATTCACTCAATGCAGGATAAATTCCCACAGTCCTTA	intergenic	-	FALSE	mtRNA lookalike within recognizable numtDNA
chr14:111710073-111710764	chr14	111710531	111710597	+	Infernal	26	NA	15:Gly	NA	CTCTCTTAGTATAACTTATATAACTCACTCCCAAGTATTAGATGCTGAAAACCTGGGAAGAGAGTA	intergenic	-	FALSE	mtRNA lookalike within recognizable numtDNA
chr14:37135634-37136083	chr14	37136014	37136082	-	Infernal, tRNAscan-SE	35.8	33	1:Phe	GAA	ATTTATGGAATGACAGAACCCACCTAGGCATTTTCACTACTTTGCTTTAGCTATTATGCTACATGAAC	intergenic	-	FALSE	mtRNA lookalike within recognizable numtDNA
chr15:57486160-57490096	chr15	57488877	57488944	-	tRNAscan-SE	NA	22	3:Leu	NNN	ACCAGAGAGAGAATTTGAACCTCTAAGAACAAAGTTTTATGCAGTTATCTGACTCTGCCACCTTATT	intergenic	-	FALSE	mtRNA lookalike within recognizable numtDNA
chr15:57486160-57490096	chr15	57487859	57487913	-	tRNAscan-SE	NA	20.6	4:Ile	GAT	AGAGTAAATTATAATTTACTCTATCAAAGTAACTATCTTGTCAGACATAGTTCT	intergenic	-	FALSE	mtRNA lookalike within recognizable numtDNA
chr15:57486160-57490096	chr15	57487742	57487811	+	Infernal, tRNAscan-SE	15.4	26.5	5:Gln	CAA	AGAATAAGGCATAATAGTTACAGGAAATTTTTGAATTCTTAGGTACAGATTCAACTCCTATTGTCCTAG	intergenic	-	FALSE	mtRNA lookalike within recognizable numtDNA
chr15:57486160-57490096	chr15	57487669	57487737	-	Infernal, tRNAscan-SE	36	64.1	6:Met	CAT	AGTATGGGAAGTATTTAAACAAACATTTTTGGGGTATGTGCCCAATAGCTTGATTAGCTGACCTTGCT	intergenic	-	FALSE	mtRNA lookalike within recognizable numtDNA
chr15:57486160-57490096	chr15	57486287	57486354		Infernal	11	NA	7:Trp	NA	AGAAATTTTACAGTATTTGAATAGCAGAAGCTAAACTTTGTAGGTTTGTTTTGTGTCCTAAACTTCT	intergenic	-	FALSE	mtRNA lookalike within recognizable numtDNA
chr15:57486160-57490096	chr15	57486238	57486306		Infernal	6.7	NA	8:Ala	NA	AAGGCATCACTTTATCAAAGTAATGGATTTGCATTCAGTAGAGGCAAGAAGAAATTTTACAGTATTTG	intergenic	-	FALSE	mtRNA lookalike within recognizable numtDNA
chr15:57486160-57490096	chr15	57486161	57486235	+	Infernal, tRNAscan-SE	20.8	25.5	9:Asn	GTT	AGCTTGAAGCCAGTGATATGGTATTTAGCTGTTAACAAGAATTTCATTCATAGGTCTAATTACCTTCAATCAAG	intergenic	-	FALSE	mtRNA lookalike within recognizable numtDNA
chr15:82054023-82054291	chr15	82054173	82054240	-	Infernal, tRNAscan-SE	31.9	46.3	15:Gly	TCC	TTTTTTTTCTGGAGCTTACTGGAATTTACTAATTGGAAGTCAGTTGTGTTAGTTATACTAAAAAAGT	intergenic	-	FALSE	mtRNA lookalike within recognizable numtDNA
chr15:82055635-82056833	chr15	82056130	82056192	-	Infernal, tRNAscan-SE	26	31.3	14:Lys	TTT	CACTGCAGAGGTTGTTAGTCTCTAACTTTAACCTAAACGGTTAATGCTCAAGCTTTGAAGTG	intergenic	-	FALSE	mtRNA lookalike within recognizable numtDNA
chr17:31292916-31294200	chr17	31293066	31293127	-	Infernal, tRNAscan-SE	37.6	33.7	21:Thr	TAT	GCCTTGAGATGACAGCTCTTCATTTTTGGTTTATAAGACCAAAGTGCTATACTATCAGGGC	gene	ENSMUSG00000024036	FALSE	nimtRNA
chr17:31292916-31294200	chr17	31292999	31293065	+	Infernal, tRNAscan-SE	52.5	62.8	22:Pro	TGG	AAGAAGTAGCTTAATGAGAATATTAGCTTTGGGTGTTGATGGTGGAGACATACTCCTTCTTCTTGA	gene	ENSMUSG00000024036	FALSE	nimtRNA
chr18:75004858-75005582	chr18	75005088	75005155	-	Infernal	18.5	NA	15:Gly	NNN	ACTCTCCTGAGATTTTTCAGAATCTGCTAAATCTACTAATTGGAAGTCAGTCATAGTATAAGAGAGT	intergenic	-	FALSE	mtRNA lookalike within recognizable numtDNA
chr2:124686484-124686576	chr2	124686505	124686576	-	Infernal, tRNAscan-SE	28.4	64.1	13:Asp	NNN	AAAATATATAGATTTTTGGTCTGTAATTTAACTTTGACAAAGAAGTTATGTAATTGTTTTACTAATATCTT	intergenic	-	FALSE	mtRNA lookalike within recognizable numtDNA
chr2:14313547-14313739	chr2	14313672	14313739	+	Infernal, tRNAscan-SE	65.9	100	22:Pro	TGG	AAGAAGTAGTTTAATTAGAATGTCAGCTTTGGGTGCTGATGGTGGGGAATAGGTTCCTTCTTCTTGA	gene	ENSMUSG00000026712	FALSE	nimtRNA
chr2:22587288-22590534	chr2	22589959	22590025	-	Infernal, tRNAscan-SE	50.3	84.4	7:Trp	TCA	AGAAGTTAAACTTGTGTGTTTTCTTAGGGCTTTGAAGGCTCGCGGACTAGTATATCCTAAACTTCT	gene	ENSMUSG00000025716	FALSE	nimtRNA
chr2:22587288-22590534	chr2	22589889	22589957	+	Infernal, tRNAscan-SE	59.5	101.7	8:Ala	TGC	AGGTCTTAGCTTAATTAAAGCAATTGATTTGCATTCAATAGATGTGGGATGAAGTCCTACAGTCCTTA	gene	ENSMUSG00000025716	TRUE	nimtRNA
chr2:22587288-22590534	chr2	22589816	22589886	+	Infernal, tRNAscan-SE	55.9	103.7	9:Asn	GTT	AGATTGAAGCCAGTAATAGGGTATTTAGCTGTTAACTAAATTTTCGTAGGTTTAATTCCTGCCAATCTAG	gene	ENSMUSG00000025716	FALSE	nimtRNA
chr2:22587288-22590534	chr2	22589718	22589784	+	Infernal, tRNAscan-SE	48.2	76.4	10:Cys	GCA	GTCTTAAGGTGATATTCATGTCGAATTGCAAATTCGAAGGTGTAGAGAAATCCTCTACTAAGACTT	gene	ENSMUSG00000025716	FALSE	nimtRNA
chr2:22587288-22590534	chr2	22589649	22589715	+	Infernal, tRNAscan-SE	66.5	114.9	11:Tyr	GTA	GTAAAATGGCTGAGTAAGCATTAGACTGTAAATCTAAACACAGAGGTTTAAATCCTCTTTTTACCA	gene	ENSMUSG00000025716	TRUE	nimtRNA
chr2:22587288-22590534	chr2	22588037	22588105	+	Infernal, tRNAscan-SE	47.9	109.4	12:Ser	TGA	AGAAAGACATATAGGATATGAGATTGGCTTGAAACCAATTTTAGGGGGTTCGATTCCTTCCTTTCTTA	gene	ENSMUSG00000025716	FALSE	nimtRNA
chr2:22587288-22590534	chr2	22587964	22588033	-	Infernal, tRNAscan-SE	48.5	94.3	13:Asp	GTC	AAGATATATAGATTATTGATCTATAATTTAACTTTGACAAAGTTATGTAATTGATTTTACTAATATCTT	gene	ENSMUSG00000025716	FALSE	nimtRNA
chr2:69355538-69355666	chr2	69355568	69355635	-	Infernal, tRNAscan-SE	45.7	92.6	17:His	GTG	GTGAATAAGGAGGTTTATTTCCTGTTGTCAGATTCACAGTCTAATGTTTTTTGTAAACTATATTCAC	intergenic	-	FALSE	mtRNA lookalike within recognizable numtDNA
chr3:109076719-109076987	chr3	109076920	109076985	-	Infernal, tRNAscan-SE	20.2	19.3	1:Phe	GCA	GTTTAGGGATAAACTATTCATCTCAGCATTTGCAATGGTTTTCTTTATTATCAAGCCACATTAAC	intergenic	-	FALSE	mtRNA lookalike within recognizable numtDNA
chr3:136411919-136412102	chr3	136411950	136412017		Infernal	6	NA	20:Glu	NA	GCAGCCTGGTAGATCAATGAACAAATGATTGTTAATTTTTATTAAAAGGTGGAATTTTTGACTATTG	intergenic	-	FALSE	mtRNA lookalike within recognizable numtDNA
chr3:6049601-6050197	chr3	6050103	6050170	+	Infernal, tRNAscan-SE	63	87.1	22:Pro	TGG	AAGAAGTAGTTTAATTAGAATATCAGCTTTGGGTGCTGATGGTGGGGAATCAGTTCCTTCTTCTTAA	intergenic	-	FALSE	mtRNA lookalike within recognizable numtDNA
chr4:76491802-76491867	chr4	76491803	76491866	+	Infernal, tRNAscan-SE	45.3	62.7	20:Glu	GAC	ATTTCTGACAAAAGAGTTACTTTGACAGAGTAAATAATAAAGATTTAAATTCTCTTATTTCTA	gene	ENSMUSG00000028399	FALSE	nimtRNA
chr4:80002330-80005200	chr4	80005133	80005199	+	Infernal, tRNAscan-SE	48.5	69.7	21:Thr	TGT	TCTTGATAGAATAAACATTACCCTGGTCTTGTAAACCTGAAATGAAGATCTTCTCTTCTCAAGACA	intergenic	-	FALSE	mtRNA lookalike within recognizable numtDNA
chr4:80002330-80005200	chr4	80003915	80003983	-	Infernal, tRNAscan-SE	52.2	103.2	20:Glu	TTC	ATTTCTACACAGCATTCAACTGCGACCAATGACATGAAAAATCATCGTTGTAATTCAACTACAGAAAC	intergenic	-	FALSE	mtRNA lookalike within recognizable numtDNA
chr4:9958625-9960011	chr4	9959286	9959345	+	Infernal, tRNAscan-SE	40.7	50.2	6:Met	CAT	GATCAGCTAATTAAGCTATCGGGCCCATACTCTAAAAATGTTGGTTTAAATTCTTCCTA	intergenic	-	FALSE	mtRNA lookalike within recognizable numtDNA
chr4:9958625-9960011	chr4	9959199	9959277	-	Infernal, tRNAscan-SE	23.4	43.5	5:Gln	TTG	TAGGGATATAGAAATTGAACCTACCCCTAAGAATTCAAAATTCTCTGTGTGAACTATATCATGTGTGACCTTATCCTA	intergenic	-	FALSE	mtRNA lookalike within recognizable numtDNA
chr4:9958625-9960011	chr4	9959129	9959201	+	Infernal, tRNAscan-SE	61.3	102.6	4:Ile	GAT	GAAATATGTCTGATAAAAAGAGTTACTTTGATAGAGTAAATTATAGAGGTTTAAATCCTCCTCTTATTTCTA	intergenic	-	FALSE	mtRNA lookalike within recognizable numtDNA
chr5:13999197-13999436	chr5	13999284	13999352	+	Infernal, tRNAscan-SE	13.3	31.7	15:Gly	TCC	TTCCTAGTATAATCAGTACAACTGACTTCCAGTCAGTTCAATGTAGCATAAATCTAGAAGACAGAATA	intergenic	-	FALSE	mtRNA lookalike within recognizable numtDNA
chr5:60042718-60043099	chr5	60042957	60043027	-	Infernal, tRNAscan-SE	55.9	103.7	9:Asn	GTT	TAGATTGGCAGGAATTAAACCTACGAAAATTTAGTTAACAGCTAAATACCCTATTACTGGCTTCAATCTA	intergenic	-	FALSE	mtRNA lookalike within recognizable numtDNA
chr5:60042718-60043099	chr5	60042886	60042954	-	Infernal, tRNAscan-SE	59.5	101.7	8:Ala	TGC	AAGGACTGTAGGACTTCATCCCACATCTATTGAATGCAAATCAATTGCTTTAATTAAGCTAAGACCTC	intergenic	-	TRUE	mtRNA lookalike within recognizable numtDNA
chr5:60042718-60043099	chr5	60042818	60042884	+	Infernal, tRNAscan-SE	51.7	83.5	7:Trp	TCA	GAAGTTTAGGATATATTAGTCCGCGAGCCTTCAAAGCCCTAAGAAAACACACAAGTTTAACTTCTG	intergenic	-	FALSE	mtRNA lookalike within recognizable numtDNA
chr5:7276299-7277300	chr5	7276941	7277008	-	Infernal, tRNAscan-SE	68.9	100.3	22:Pro	TGG	CAAGAAGAAGGAACCTATTCCCCACCATCAGCACCCAAAGCTGATATTCTAATTAAACTACTTCTTG	gene	ENSMUSG00000092094	FALSE	nimtRNA
chr5:7276299-7277300	chr5	7276874	7276940	+	Infernal, tRNAscan-SE	46.6	78.3	21:Thr	TGT	TCTTGATAGTATAAACATTACTCTAGTCTTGTAAACCTGAAATGAAGAGCGATTCTTCTCAAGACA	gene	ENSMUSG00000092094	FALSE	nimtRNA
chr5:84618229-84619816	chr5	84618639	84618703	-	Infernal, tRNAscan-SE	40.4	52.5	11:Tyr	GTA	GAAAAAAAGAGGGCCTACCCTCTGTGTTTAAATTTACAGTCTAATGCTTACTGAGCCATCTTAC	intergenic	-	FALSE	mtRNA lookalike within recognizable numtDNA
chr5:84618229-84619816	chr5	84618469	84618539	-	Infernal, tRNAscan-SE	26.3	48.1	9:Asn	GTT	TAGATTGGCAGGAATTAAACCTCCAAAAATTTAGTTAACAGTGCAATACCCTACTTCTGACTTCAATCTA	intergenic	-	FALSE	mtRNA lookalike within recognizable numtDNA
chr5:84618229-84619816	chr5	84618398	84618466	-	Infernal, tRNAscan-SE	42	84	8:Ala	TGC	AAGGACTGTAAGACTCTATCCTAAATCTATTGAATGCAAATCAATTACCTTAATTAAGCTAAAACCTT	intergenic	-	FALSE	mtRNA lookalike within recognizable numtDNA
chr5:84618229-84619816	chr5	84618330	84618396	+	Infernal, tRNAscan-SE	43.6	75.5	7:Trp	TCA	GTAATTTAGGATATTCTAGTCCAAGAGCCTTCAAAGCCCTAAGAAAATAAACAAGTTTAACTTCTG	intergenic	-	FALSE	mtRNA lookalike within recognizable numtDNA
chr6:120475790-120476136	chr6	120475999	120476067	+	Infernal, tRNAscan-SE	31.1	54.4	8:Ala	TGC	GGAACTTGGTTTAATAAACTCAGTTGATTTGCATTCAGTAGATGCAAGGTAAAGTTTTGCAGTCCTTA	lncRNA	ENSMUST00000204078	FALSE	nimtRNA
chr6:120475790-120476136	chr6	120475938	120475997	+	Infernal	8.6	NA	9:Asn	NA	AAGCTGGTCGTAAGATACGTAGTTGTTAACTAAAATTTTATTTTATCCCATCAATTTAG	lncRNA	ENSMUST00000204078	FALSE	nimtRNA
chr6:120475790-120476136	chr6	120475807	120475865	+	Infernal	12.2	NA	11:Tyr	NA	ATGGCTGAGGAATCGTCAGACTATAAATCTAAATACAGAAGTCTAAATCTCGAAGTGA	lncRNA	ENSMUST00000204078	FALSE	nimtRNA
chr7:75884153-75884396	chr7	75884341	75884396	-	Infernal	18.1	NA	5:Gln	NA	TAGAATGACAGGAGTTGGACCTGTACATAAGAGTTCAAATGTCTCCATGGTATCT	intergenic	-	FALSE	mtRNA lookalike within recognizable numtDNA
chr7:75884153-75884396	chr7	75884276	75884343	+	Infernal, tRNAscan-SE	40.3	61	4:Ile	CAT	GAAATATGTCTGATAAGACGCTACTTTCATAGAGTACATTATAGAGGTTTAAGCCCTTTTATTTCTA	intergenic	-	FALSE	mtRNA lookalike within recognizable numtDNA
chr7:75887494-75887856	chr7	75887778	75887844	-	Infernal, tRNAscan-SE	11.9	15.6	11:Tyr	GGG	GGTAAGAAGAGGACTTAAAGCTTTGTATTTAGATGCCCAGTCTGGTGCTTACTCGGACATTTTACC	intergenic	-	FALSE	mtRNA lookalike within recognizable numtDNA
chr7:75887494-75887856	chr7	75887711	75887772		Infernal	6.2	NA	10:Cys	NA	TGGTAAAGTTATTTTTTTTCCTACTCTTTTGAATTCAAAGTTCACTGTGATTTTCATGCCA	intergenic	-	FALSE	mtRNA lookalike within recognizable numtDNA
chr7:75887494-75887856	chr7	75887600	75887675	-	Infernal	12.2	NA	9:Asn	NA	TGTACTGATGGGATCTGACCCTATGAGACTTTGGTTAACAAATACCCCAAATACCCTACCATTGGCTTTAATCTA	intergenic	-	FALSE	mtRNA lookalike within recognizable numtDNA
chr7:75887494-75887856	chr7	75887528	75887596	-	Infernal, tRNAscan-SE	35	62.2	8:Ala	TGC	AAGGATTGCAAGATTTTATCTTACATCCATTGAATGCAAATCAAGTGCTTGTATTAAGCCAAATCTCC	intergenic	-	FALSE	mtRNA lookalike within recognizable numtDNA
chr7:91961215-91961578	chr7	91961361	91961429	-	Infernal, tRNAscan-SE	23.8	57.8	16:Arg	TCA	TGGTAATTATGAATATAATTATAATATAATGAGTTGAAATTATTAATTTTTAGTTAAACTAATTACCA	gene	ENSMUSG00000052572	FALSE	nimtRNA
chr7:92102138-92102680	chr7	92102185	92102262		Infernal	12.1	NA	20:Glu	NA	AAATTATAGAGGTTTAAATCCTCTTATTTCTAGGATAATAGGAATTGGAAGTTCTCTATGCTTCAAAAAAATAATTA	gene	ENSMUSG00000052572	FALSE	nimtRNA
chr7:92102138-92102680	chr7	92102149	92102217	+	Infernal, tRNAscan-SE	54.7	97.3	4:Ile	AAT	GAAATATGTCTGATAAAAGAGTTACTTGAATAGAGTAAATTATAGAGGTTTAAATCCTCTTATTTCTA	gene	ENSMUSG00000052572	FALSE	nimtRNA
chr8:102023729-102024911	chr8	102024165	102024231	-	Infernal, tRNAscan-SE	56.3	56.1	22:Pro	TGG	CAAGAAGAAGGAGTATCTCCCCACCATCAACACCCAAGGCTGATATCCTAATTGAACCACTTCTTG	intergenic	-	FALSE	mtRNA lookalike within recognizable numtDNA
chr8:102023729-102024911	chr8	102024099	102024164	+	Infernal, tRNAscan-SE	44.4	43.3	21:Thr	TGT	CCCTGATAGAATAAATATTACCTTGGTCTTGTAAACCAAAAGTGAAGAGCTGTCTTCTCCAGGCA	intergenic	-	FALSE	mtRNA lookalike within recognizable numtDNA
chr9:123107148-123107615	chr9	123107435	123107501	-	Infernal, tRNAscan-SE	43.7	55.7	7:Trp	TCA	AGAAATTAAACTTGTTTGTTTTCTCAGGGCTCTGAAGACTCTTGGACTGTATTATCCTAAACTTCT	gene	ENSMUSG00000025786	FALSE	nimtRNA
chr9:123107148-123107615	chr9	123107365	123107433	+	Infernal, tRNAscan-SE	52	99.9	8:Ala	TGC	AGGTCTTAGCTTAATTAAAGCAATTGATTTGCATTCAATAGATGTAGGATATAGTCTTATAGTCTTTA	gene	ENSMUSG00000025786	FALSE	nimtRNA
chr9:123107148-123107615	chr9	123107292	123107362	+	Infernal, tRNAscan-SE	39.7	51.4	9:Asn	GTT	AGATTGACGCCAGAAATAGAGTGTTTAGTTGTTAACTAAATTTTTGTAGATTTAACTCCTGCCGATCTAG	gene	ENSMUSG00000025786	FALSE	nimtRNA
chr9:123107148-123107615	chr9	123107193	123107260	+	Infernal, tRNAscan-SE	34.3	38.7	10:Cys	GCA	GCCTTAAGGTGATGGTCATGTCAAACTGCAAATTCGGAGGTGTAGAGAAACTACTATACTAAGGCTT	gene	ENSMUSG00000025786	FALSE	nimtRNA
chr9:15319127-15322086	chr9	15321556	15321618	-	Infernal, tRNAscan-SE	30	45.6	11:Tyr	GTA	GATAAAAAGAGGGCTTAATTTCTGTGTTTAGATTTACAGTCTAATGCTTACTCAACCAACTC	lncRNA	ENSMUST00000058041	FALSE	nimtRNA
chr9:15319127-15322086	chr9	15321493	15321555	-	Infernal, tRNAscan-SE	35.6	42.2	10:Cys	GCA	AGCCTTAGTAATTTCTCTACAACTTCAAATTTGCAATTCATCATGATTATCATCTTAAGGCT	lncRNA	ENSMUST00000058041	FALSE	nimtRNA
chr9:15319127-15322086	chr9	15321394	15321464	-	Infernal, tRNAscan-SE	40.8	63.1	9:Asn	GTT	TAGATTGGCAGGAATCAAACCTACGAAAATGTAATTAACAGCTAAATACCCTACTTCTGGCTTCCATCTA	lncRNA	ENSMUST00000058041	FALSE	nimtRNA
chr9:15319127-15322086	chr9	15321322	15321391	-	Infernal, tRNAscan-SE	30.6	54.3	8:Ala	TAC	AACTTCTGATAAGACTATATCCTACATCTACTGAATGTAAATCAATCACTTTAATTAAGCTAAGACCTT	lncRNA	ENSMUST00000058041	FALSE	nimtRNA
chr9:15319127-15322086	chr9	15321282	15321330	+	tRNAscan-SE	NA	31.1	7:Trp	NNN	GAAGTTTAGGATATCGAAGTCCAAGAAAACGAACAAGTTTAACTTCTG	lncRNA	ENSMUST00000058041	FALSE	nimtRNA
chr9:39743520-39744266	chr9	39743733	39743801	+	Infernal, tRNAscan-SE	19	43.3	20:Glu	TTC	TTTTTATAGTTACATTATAGTAATGATTTTTCATGTCCTTAGTCATAGTTAAATGCTATGGGGAAATA	intergenic	-	FALSE	mtRNA lookalike within recognizable numtDNA
chr9:93172872-93176340	chr9	93175603	93175667	+	Infernal, tRNAscan-SE	34.1	62.7	12:Ser	TGA	AAAGACATAGAGGTTATGAGATTGGCTTGAAGCCAGTTTTAAGAGGTTCAAATCCTTCTTTTCT	intergenic	-	FALSE	mtRNA lookalike within recognizable numtDNA
chr9:93172872-93176340	chr9	93175343	93175410	-	Infernal, tRNAscan-SE	31.1	65.6	13:Asp	GTC	AGGATAAATAGATTTAAGTCTATAATTTAACTATGACAAAGTTATGTAATTCTTTTCCTAATATCTC	intergenic	-	FALSE	mtRNA lookalike within recognizable numtDNA
chr9:93172872-93176340	chr9	93173817	93173877		Infernal	9	NA	14:Lys	NA	ACTATAGAGAGGAAATATCTAGGCTTGAATTAAAGCTATGGCATATTCTAGTACTGTAAT	intergenic	-	FALSE	mtRNA lookalike within recognizable numtDNA
chr9:93172872-93176340	chr9	93172950	93173017	-	Infernal, tRNAscan-SE	55.5	55.1	15:Gly	TCC	ACTCTCTTCTGAAATTTACCAGAATCTCCTAATCGGAAGTCAGTTATATTTATTATACTAAGAGAGT	intergenic	-	FALSE	mtRNA lookalike within recognizable numtDNA
chrX:63315120-63315292	chrX	63315192	63315260	+	Infernal, tRNAscan-SE	41.8	84.7	20:Glu	TTC	TTTCTATAGTTGAATCACAACGATGATTTTTCATGTCATTTGTCACAGTTAAATGCTGTATGGAAATA	intergenic	-	FALSE	mtRNA lookalike within recognizable numtDNA
FALSE	chr1	181606819	181606872	+	tRNAscan-SE	NA	18.3	NA:Ser	NNN	AGAGAGAAACTGCTAAAGCTAATCATCTTATAAAAATGAAAAGCACCCTCTTA	gene	ENSMUSG00000047369	FALSE	mtRNA lookalike
FALSE	chr1	161838986	161839044	-	tRNAscan-SE	NA	21.3	NA:Ser	NNN	AAAGTAAGCTGAAATTTTAAGGTTCAGAGGGAATTTTGAATAGTTCTTCTTCTTTTTT	lncRNA	ENSMUST00000194388	FALSE	mtRNA lookalike
FALSE	chr1	156489463	156489517	-	tRNAscan-SE	NA	16.4	NA:Ser	NNN	GGAAAAACACAATTCTATGAATATTTGGGCAGCATGAATTGTTCTTTTCTTTTC	intergenic	-	FALSE	mtRNA lookalike
FALSE	chr1	147477334	147477387	+	tRNAscan-SE	NA	17.7	1:Phe	GAA	TAAAATTTAACTAAAACATAAAATTGAAGATTTTAAGTGGAAACCATGTGATA	intergenic	-	FALSE	mtRNA lookalike
FALSE	chr1	133034327	133034399	-	Infernal	47.4	NA	14:Lys	NA	GCCCGAACAGGGACTTGAACCCTGGACCCTCAGATTAAAAGTCTGATGCTCTACCGACTGAGCTATCCGGGC	intergenic	-	TRUE	tRNA or mtRNA lookalike
FALSE	chr1	133033962	133034034	+	Infernal	47.4	NA	14:Lys	NA	CCCGGATAGCTCAGTCGGTAGAGCATCAGACTTTTAATCTGAGGGTCCAGGGTTCAAGTCCCTGTTCGGGCG	intergenic	-	TRUE	tRNA or mtRNA lookalike
FALSE	chr1	126715573	126715642	+	tRNAscan-SE	NA	30.3	NA:Ser	TGA	AGCAGACATATTTGAGGTTATAAGATTGGCTTGAAGCCAGTTTTAGGGTGTTCGATTCCATCCTTCTTA	lncRNA	ENSMUST00000162647	FALSE	mtRNA lookalike
FALSE	chr1	117212556	117212613	-	tRNAscan-SE	NA	18.5	17:His	TTG	TACAAAGAGTTTCCATTGTTTTTATCCTTTCACAAGTCAATATTTTGTTAAATTATG	intergenic	-	FALSE	mtRNA lookalike
FALSE	chr1	117153505	117153554	+	tRNAscan-SE	NA	16	1:Phe	NNN	TTTAATAGTTTAATAAAAACACTACACTGAAATGTAAAACTTTAACACA	intergenic	-	FALSE	mtRNA lookalike
FALSE	chr1	91171195	91171253	-	tRNAscan-SE	NA	21.4	NA:Ser	GCT	AGAAAGGCCATTTCAAGTAATGTTCAGGAGTTTTGAGTTAGCAATTCCTTTCTTTTTT	intergenic	-	FALSE	mtRNA lookalike
FALSE	chr1	82015198	82015266	-	tRNAscan-SE	NA	15.8	1:Phe	GAA	TCTATTAGGACCCTAAGCAAGGCATCTCTGCTTCTTCAATGTAGTACTATGCATTAAGTTATTAAAGA	intergenic	-	FALSE	mtRNA lookalike
FALSE	chr1	63672045	63672108	-	tRNAscan-SE	NA	48.5	22:Pro	TGG	CAAGGAAGAAGGCCCTCCACTGTCAACACCCAAAGCTGATATTCTCCTCAAACTACTCTTTTG	lncRNA	ENSMUST00000126954	FALSE	mtRNA lookalike
FALSE	chr1	51720704	51720755	+	tRNAscan-SE	NA	17.2	NA:Ser	NNN	AAAAAAAGAAAAAGAACTTCTTGGCTTAAAATAAAAACCTTAATTTTTTTT	ncRNA	ENSMUSG00000101741	FALSE	mtRNA lookalike
FALSE	chr1	41189683	41189742	+	tRNAscan-SE	NA	22.2	NA:Ser	ACT	AGAAAAATCATAGAGAATTACTAACTCTTCTATCAGATCGAAAATTCTGCATTTTCTTT	intergenic	-	FALSE	mtRNA lookalike
FALSE	chr10	127420573	127420646	-	tRNAscan-SE	NA	16.8	1:Phe	GAA	TTTCAAATGTTAAATATTGTGGGGGTTTTCTGGACATTTTCAGAGGCTGTTTTTATCTTTAAAATATTTTAAA	gene	ENSMUSG00000025404	FALSE	mtRNA lookalike
FALSE	chr10	106773675	106773737	+	tRNAscan-SE	NA	16.5	1:Phe	AAG	TTATTGTAGCTTAAAATCAGAAAAGCACACAAGATGTATAATACAAAGCATGTCCAAAGAAA	gene	ENSMUSG00000053825	FALSE	mtRNA lookalike
FALSE	chr10	102068250	102068321	+	tRNAscan-SE	NA	23.2	NA:Ser	GCT	AGAAAATTCTAGAGAACTGCTATTTCTTTCTGCTACTTCATTTTCTGTAGACTAAAAGTACAGTTTTTTTA	gene	ENSMUSG00000019888	FALSE	mtRNA lookalike
FALSE	chr10	98192899	98192960	-	tRNAscan-SE	NA	20.1	NA:Ser	GCT	GAAAAATACATATTTTATATATGAGAATCATTAGCAGTCCTTGCATTAGCCATTAGCTTTC	intergenic	-	FALSE	mtRNA lookalike
FALSE	chr10	80248964	80249036	-	tRNAscan-SE	NA	38.5	1:Phe	GAA	GCCGAAACCCGGGATCGAACCAGGGACCTTTAGATCTTCAGTCTAACGCTCTCCCAACTGAGCTATTTCGGC	intergenic	-	TRUE	tRNA or mtRNA lookalike
FALSE	chr10	57065776	57065841	+	tRNAscan-SE	NA	22.4	1:Phe	AAG	TTTAAGTATATATCCTGAAGTAACTGAAGAAACTAAGAAAATAAAAATGGACTATTTCTTAAACA	intergenic	-	FALSE	mtRNA lookalike
FALSE	chr10	51292557	51292617	-	tRNAscan-SE	NA	35.3	1:Phe	CAA	GTATTCAGGAATTCAATGCACACTAAGAACTTGAGTCTTAAGCTTTAATTAAGCTATAAT	intergenic	-	FALSE	mtRNA lookalike
FALSE	chr10	33101367	33101442	+	tRNAscan-SE	NA	16.1	1:Phe	GAA	TTCAATATCTTACAAGAGATAGTAATACTGAAAATATTCCTTGGCCAGCATACATGAAACACAATTTTGAAAACA	gene	ENSMUSG00000019787	FALSE	mtRNA lookalike
FALSE	chr11	115412981	115413053	+	Infernal	43.6	NA	19:Leu	NA	CCCCAGTGGCCTAATGGATAAGGCACTGGCCTCCTAAGCCAGGGATTGTGGGTTCGAGTCCCACCTGGGGTA	intergenic	-	TRUE	tRNA or mtRNA lookalike
FALSE	chr11	106428623	106428667	-	tRNAscan-SE	NA	18.4	NA:Ser	AAT	AAGAAAGCCCTATAATTAATAGGTAGGCCCTTCTTCCCTTTCTT	lncRNA	ENSMUST00000131895	FALSE	mtRNA lookalike
FALSE	chr11	100538158	100538230	+	tRNAscan-SE	NA	31.9	1:Phe	GGA	CTGAAATAGCTCAGTTGGGAGAGCATTAGACTGGAGATCTAAAGGTCCCTGGTTTGATCCCGGGTTTCGGCA	intergenic	-	TRUE	tRNA or mtRNA lookalike
FALSE	chr11	97988246	97988317	-	tRNAscan-SE	NA	16.6	1:Phe	GCA	GGGGGCACCCGGATTTGAACCGGGGACCTCTTGATCTGCAGTCAAATGCTCTACCACTGAGCTATACCCCC	intergenic	-	TRUE	tRNA or mtRNA lookalike
FALSE	chr11	95859177	95859238	-	Infernal, tRNAscan-SE	51.1	18.4	19:Leu-5:Gln	TTG	CACCGAGATTTGAACTCGGATCGCTGGATTCAAAGTCCAGAGTGCTAACCATTACACCATG	ncRNA; lncRNA	ENSMUSG00000086015; ENSMUST00000146868	TRUE	tRNA or mtRNA lookalike
FALSE	chr11	86262168	86262239	+	Infernal	42.5	NA	19:Leu	NA	GACCCATGGTGTAATGGTTAGCACTCTGGACTTTGAATCCAGCAATCCAAGTTCAAATCTCGGTGGGACCT	ncRNA	ENSMUSG00000085208	TRUE	tRNA or mtRNA lookalike
FALSE	chr11	81918078	81918155	-	tRNAscan-SE	NA	15.9	1:Phe	AGA	GTCTTAGAAAGTTTTTGTCTGTTTCATGAAGATATTCTCTTGATTTCTTCTCAATGCTTTATAATTTTAGCTTCCAC	gene	ENSMUSG00000020704	FALSE	mtRNA lookalike
FALSE	chr11	69125176	69125248	-	Infernal	47.4	NA	14:Lys	NA	GCCCGAACAGGGACTTGAACCCTGGACCCTCAGATTAAAAGTCTGATGCTCTACCGACTGAGCTATCCGGGC	intergenic	-	TRUE	tRNA or mtRNA lookalike
FALSE	chr11	69124607	69124678	-	Infernal	50	NA	19:Leu	NA	GGTTCCACCGAGATTTGAACTCGGATCGCTGGATTCAGAGTCCAGAGTGCTAACCATTACACCATGGAACC	intergenic	-	TRUE	tRNA or mtRNA lookalike
FALSE	chr11	69062320	69062393	-	tRNAscan-SE	NA	17.5	1:Phe	AAT	GGCCCGTACGGGGATCGAACCCGCGACCTTGGCGTTATTAGCACCACGCTCTAACCAACTGAGCTAACCGGCC	intergenic	-	TRUE	tRNA or mtRNA lookalike
FALSE	chr11	69037003	69037076	+	tRNAscan-SE	NA	17.5	1:Phe	AAT	GCCGGTTAGCTCAGTTGGTTAGAGCGTGGTGCTAATAACGCCAAGGTCGCGGGTTCGATCCCCGTACGGGCCA	intergenic	-	TRUE	tRNA or mtRNA lookalike
FALSE	chr11	48853619	48853691	+	Infernal	50.5	NA	21:Thr	NA	GCTCCATAGCTCAGGGGTTAGAGCACTGGTCTTGTAAACCAGGGGTCGCGAGTTCAAATCTCGCTGGGGCCT	intergenic	-	TRUE	tRNA or mtRNA lookalike
FALSE	chr11	48833883	48833955	-	tRNAscan-SE	NA	16.9	1:Phe	CTT	GCCCAACGTGGGGCTCGAACCCACGACCCTGAGATTAAGAGTCTCATGCTCTACCGACTGAGCTAGCCGGGC	gene	ENSMUSG00000040350	TRUE	tRNA or mtRNA lookalike
FALSE	chr11	39531080	39531132	-	tRNAscan-SE	NA	15.1	NA:Ser	TCT	GAATTAGTATGTTGTTGCAGTAAAGGAAAAGTTAGAAGTTCTTTCCTATTTC	intergenic	-	FALSE	mtRNA lookalike
FALSE	chr11	22670493	22670556	+	tRNAscan-SE	NA	16.1	22:Pro	NNN	AGGAACTGGTTTAAACTAGAATATCAGCTTGGGTTCTGATGGCAGGATTGATGCTTCTCCTGT	intergenic	-	FALSE	mtRNA lookalike
FALSE	chr12	110845338	110845411	+	tRNAscan-SE	NA	17.5	1:Phe	AAT	GCCGGTTAGCTCAGTTGGTTAGAGCGTGGTGCTAATAACGCCAAGGTCGCGGGTTCGATCCCCGTACGGGCCA	intergenic	-	TRUE	tRNA or mtRNA lookalike
FALSE	chr12	71410022	71410068	-	tRNAscan-SE	NA	18	NA:Ser	NNN	AAGAAAGCCATATATTGTAATTATAGGTTTAAACATTCCTTATCTT	ncRNA; lncRNA	ENSMUSG00000113441; ENSMUST00000221650	FALSE	mtRNA lookalike
FALSE	chr12	70969120	70969192	-	tRNAscan-SE	NA	16.8	1:Phe	CTT	GCCCAACGTGGGGCTCGAACCCACGACCCTGGGATTAAGAGTCCCATGCTCTACCGACTGAGCTAGCCGGGC	intergenic	-	TRUE	tRNA or mtRNA lookalike
FALSE	chr12	59263058	59263115	-	tRNAscan-SE	NA	33.5	5:Gln	TTG	AATAGGAATTGAACCTACACTTAAGAATTCAAAATTCTTTGTGCAAAAGTCTTCTAT	intergenic	-	FALSE	mtRNA lookalike
FALSE	chr12	40891847	40891915	+	tRNAscan-SE	NA	16	NA:Ser	GCT	AGAAGAGATCTGAAGAACTGCTAAATCAAGGTGATGTAAGCATACAATAATAATAATTGTTCTTCTTT	intergenic	-	FALSE	mtRNA lookalike
FALSE	chr12	10602351	10602404	+	tRNAscan-SE	NA	19.2	NA:Ser	GCT	AGATAAGGCAGGAACTGCTAATCCCTGGACTCATGACTAAATACATTCCCCTG	intergenic	-	FALSE	mtRNA lookalike
FALSE	chr13	80672857	80672900	-	tRNAscan-SE	NA	15.1	NA:Ser	NNN	GAAGAAGCCATAGTGTTTCTGATGGAGTTCACTTTTTTTCTTC	intergenic	-	FALSE	mtRNA lookalike
FALSE	chr13	76812274	76812323	-	tRNAscan-SE	NA	15.3	1:Phe	NNN	GTCCATGATATAAGTTAATGTCTCCATTTGCTTTTGAATAAGCTACATA	lncRNA	ENSMUST00000137052	FALSE	mtRNA lookalike
FALSE	chr13	74719596	74719658	+	tRNAscan-SE	NA	15.3	NA:Ser	GCT	AGATCTTAACCAAAGAGCTGCTAACTCTACATCCCTATTTTGATTTTGAAGACAGGATCTCA	gene	ENSMUSG00000021585	FALSE	mtRNA lookalike
FALSE	chr13	43663559	43663613	-	tRNAscan-SE	NA	16.6	5:Gln	TTG	TGAGGTTTGAACTCAGACCACTGAATCCAAAGTCCAGAGTGCTAACCATTACAC	gene	ENSMUSG00000044164	TRUE	tRNA or mtRNA lookalike
FALSE	chr13	23519618	23519679	+	Infernal, tRNAscan-SE	45.6	18.4	19:Leu-5:Gln	TTG	ATGGTGTAATGGTTAGCACTCTGGACTTTGAATCCAGCGATCCGAGTTCAAATCTCGGTGG	intergenic	-	TRUE	tRNA or mtRNA-lookalike
FALSE	chr13	23519055	23519116	+	Infernal, tRNAscan-SE	45.6	18.3	19:Leu-5:Gln	TTG	ATGGTGTAATGGTTAGCACTCTGGACTTTGAATCCAGCGATCCGAGTTCAAATCTCGGTGG	intergenic	-	TRUE	tRNA or mtRNA-lookalike
FALSE	chr13	23518155	23518225	+	tRNAscan-SE	NA	16.3	NA:Ser	TGA	CCGAGTGGTTAAGGCGATGGACTTGAAATCCATTGGGGTTTCCCCGCGCAGGTTCGAATCCTGCCGACTA	ncRNA; exon	ENSMUSG00000104750; ENSMUST00000199903; ENSMUSE00001348490	TRUE	tRNA or mtRNA lookalike
FALSE	chr13	23438109	23438182	-	tRNAscan-SE	NA	17.5	1:Phe	AAT	GGCCCGTACGGGGATCGAACCCGCGACCTTGGCGTTATTAGCACCACGCTCTAACCAACTGAGCTAACCGGCC	intergenic	-	TRUE	tRNA or mtRNA lookalike
FALSE	chr13	23436340	23436412	+	tRNAscan-SE	NA	16.9	1:Phe	CTT	CCCGGCTAGCTCAGTCGGTAGAGCATGAGACTCTTAATCTCAGGGTCGTGGGTTCGAGCCCCACGTTGGGCG	intergenic	-	TRUE	tRNA or mtRNA lookalike
FALSE	chr13	23309052	23309125	-	tRNAscan-SE	NA	17.5	1:Phe	AAT	GGCCCGTACGGGGATCGAACCCGCGACCTTGGCGTTATTAGCACCACGCTCTAACCAACTGAGCTAACCGGCC	ncRNA; lncRNA	ENSMUSG00000085488; ENSMUST00000155432	TRUE	tRNA or mtRNA lookalike
FALSE	chr13	23297982	23298047	+	tRNAscan-SE	NA	28.9	13:Asp	TCA	GGATATTAGTAAGTTAATTATAGAACCGTCAAAGTTAAATTACAGAGTTACATCTATATATCTTA	ncRNA; lncRNA	ENSMUSG00000085488; ENSMUST00000155432	FALSE	mtRNA lookalike
FALSE	chr13	22029223	22029296	+	tRNAscan-SE	NA	17.5	1:Phe	AAT	GCCGGTTAGCTCAGTTGGTTAGAGCGTGGTGCTAATAACGCCAAGGTCGCGGGTTCGATCCCCGTACGGGCCA	ncRNA; lncRNA	ENSMUSG00000043145; ENSMUST00000146121	TRUE	tRNA or mtRNA lookalike
FALSE	chr13	21996581	21996652	-	Infernal	43.6	NA	19:Leu	NA	AATCCCACCGAGATTTGAACTCGGATCGCTGGATTCAGAGTCCAGAGTGCTAGCCATTACACCATGGAACC	intergenic	-	TRUE	tRNA or mtRNA lookalike
FALSE	chr13	21971788	21971860	+	Infernal, tRNAscan-SE	47	17.4	21:Thr-1:Phe	TTT	CCTGGATAGCTCAATTGGTAGAGCATCAGACTTTTAATCTGAGGGTTCAGGGTTCAAGTCCCTGTTCAGGCG	intergenic	-	TRUE	tRNA or mtRNA-lookalike
FALSE	chr13	21933961	21934032	-	Infernal	50	NA	19:Leu	NA	GGTTCCACCGAGATTTGAACTCGGATCGCTGGATTCAGAGTCCAGAGTGCTAACCATTACACCATGGAACC	intergenic	-	TRUE	tRNA or mtRNA lookalike
FALSE	chr13	21924937	21925007	-	tRNAscan-SE	NA	16.3	NA:Ser	TGA	AGTCGGCAGGATTCGAACCTGCGCGGGGAAACCCCAATGGATTTCAAGTCCATCGCCTTAACCACTCGGC	ncRNA; exon	ENSMUSG00000105839; ENSMUST00000196554; ENSMUSE00001352825	TRUE	tRNA or mtRNA lookalike
FALSE	chr13	21920200	21920271	+	Infernal	46.3	NA	19:Leu	NA	GTTCCATGGTGTAATGGTTAGCACTCTGGACTCTGAATCCAGCGACCCGAGTTCAAATCTCGGTGGGACCT	intergenic	-	TRUE	tRNA or mtRNA lookalike
FALSE	chr13	21907940	21908012	+	Infernal	48.1	NA	14:Lys	NA	CCTGGATAGCTCAGTCGGTAGAGCATCAGACTTTTAATCTGAGGGTCCAGGGTTCAAGTCCCTGTTCAGGCG	intergenic	-	TRUE	tRNA or mtRNA lookalike
FALSE	chr13	21882885	21882957	-	tRNAscan-SE	NA	39.1	1:Phe	GAA	GCCGAAACCCGGGATTGAACCAGGGACCTTTAGATCTTCAGTCTAACGCTCTCCCAACTGAGCTATTTCGGC	intergenic	-	TRUE	tRNA or mtRNA lookalike
FALSE	chr13	21882033	21882106	-	tRNAscan-SE	NA	17.5	1:Phe	AAT	GGCCCGTACGGGGATCGAACCCGCGACCTTGGCGTTATTAGCACCACGCTCTAACCAACTGAGCTAACCGGCC	intergenic	-	TRUE	tRNA or mtRNA lookalike
FALSE	chr13	21856021	21856094	+	Infernal	38.7	NA	19:Leu	NA	GCTCCGTGGCTTAGCTGGTTAAAGCGCCTGTCTAGTAAACAGGAGATCCTGGGTTCAAATCCCAGCGGGGCCT	intergenic	-	TRUE	tRNA or mtRNA lookalike
FALSE	chr13	21855320	21855393	-	tRNAscan-SE	NA	17.5	1:Phe	AAT	GGCCCGTACGGGGATCGAACCCGCGACCTTGGCGTTATTAGCACCACGCTCTAACCAACTGAGCTAACCGGCC	intergenic	-	TRUE	tRNA or mtRNA lookalike
FALSE	chr13	21275956	21276029	+	Infernal	44.2	NA	12:Ser	NA	GCTCCATGGCTTAGTTGGTTAAAGCGCCTGTCTTGTAAACAGGAGATCCTGGGTTCGAATCCCAGTGGGGCCT	intergenic	-	TRUE	tRNA or mtRNA lookalike
FALSE	chr13	21268474	21268535	-	Infernal, tRNAscan-SE	51	18.5	19:Leu-5:Gln	TTG	CACCGAGATTTGAACTCAGATTGCTGGATTCAAAGTCCAGAGTGCTAACCATTACACCATG	intergenic	-	TRUE	tRNA or mtRNA-lookalike
FALSE	chr13	21249194	21249267	-	Infernal	40.1	NA	19:Leu	NA	GGCCCTGCTGGGATTTGAACCCAGGATCTCCTGTTTACTAGACAGGCGCTTTAACCAGCTAAGCCACAGAGCC	intergenic	-	TRUE	tRNA or mtRNA lookalike
FALSE	chr13	21240945	21241016	+	Infernal	44.8	NA	8:Ala	NA	GGGGTGTAGCTCAGTGGTAGAGCGCATGCTTTGCATGCATGAGGCCCCGGGTTCGATCCCCGGCACCTCCA	intergenic	-	TRUE	tRNA or mtRNA lookalike
FALSE	chr13	21172351	21172422	+	Infernal	50	NA	19:Leu	NA	GTTCCATGGTGTAATGGTTAGCACTCTGGACTCTGAATCCAGCGATCCGAGTTCAAATCTCGGTGGAACCT	intergenic	-	TRUE	tRNA or mtRNA lookalike
FALSE	chr13	21168075	21168147	-	Infernal	47.4	NA	14:Lys	NA	GCCCGAACAGGGACTTGAACCCTGGACCCTCAGATTAAAAGTCTGATGCTCTACCGACTGAGCTATCCGGGC	intergenic	-	TRUE	tRNA or mtRNA lookalike
FALSE	chr13	21161405	21161477	+	tRNAscan-SE	NA	38.5	1:Phe	GAA	CCGAAATAGCTCAGTTGGGAGAGCGTTAGACTGAAGATCTAAAGGTCCCTGGTTCGATCCCGGGTTTCGGCA	intergenic	-	TRUE	tRNA or mtRNA lookalike
FALSE	chr13	9313155	9313211	+	tRNAscan-SE	NA	17	NA:Ser	NNN	AGAAGGTCATGTGTTAGGAAAAGTAGCAACCATACAAAGAATTTATGGCTTTCTTA	gene	ENSMUSG00000048264	FALSE	mtRNA lookalike
FALSE	chr13	8775894	8775956	-	tRNAscan-SE	NA	16	NA:Ser	TAA	GGAAAAGCACGTTTTAGGGACTGAAGAAATAGCTTAGCAGTTAAGAGCACTCGCTCCTTTTC	intergenic	-	FALSE	mtRNA lookalike
FALSE	chr13	7529639	7529694	+	tRNAscan-SE	NA	16.4	NA:Ser	NNN	ACAAAGCACATGAAATAAGAAAATTCTTTCCACAGTCTTAAAAATGGCTCATTTA	intergenic	-	FALSE	mtRNA lookalike
FALSE	chr13	6215693	6215744	-	tRNAscan-SE	NA	15.8	NA:Ser	GCT	AAAATTATCAAGCTTCATTCATGCTATGGCATGAATTAGCAGTTCTTTCTT	intergenic	-	FALSE	mtRNA lookalike
FALSE	chr13	3651582	3651651	-	tRNAscan-SE	NA	15.9	NA:Ser	NNN	GAGGAAATCCATGTTTTTGCATGGAATAGTAATAGCAGTTATTTTCAGAAAGGCACTGGAGTCTGCCTC	gene	ENSMUSG00000033781	FALSE	mtRNA lookalike
FALSE	chr14	118089525	118089597	-	tRNAscan-SE	NA	38.5	1:Phe	GAA	GCCGAAACCCGGGATCGAACCAGGGACCTTTAGATCTTCAGTCTAACGCTCTCCCAACTGAGCTATTTCGGC	intergenic	-	TRUE	tRNA or mtRNA lookalike
FALSE	chr14	89869774	89869828	+	tRNAscan-SE	NA	16.7	NA:Ser	AGT	AGAAAATCAAGAACAAGTAATTCCTACACATTTCCTAGATTAAATGTTTTCTTA	intergenic	-	FALSE	mtRNA lookalike
FALSE	chr14	88386227	88386275	-	tRNAscan-SE	NA	16.2	1:Phe	GAA	ACATCTGGAATGTTTTATGGCATTTTCAATGTCATTCTCTTTAAGTTA	intergenic	-	FALSE	mtRNA lookalike
FALSE	chr14	76268020	76268084	+	tRNAscan-SE	NA	16.6	NA:Ser	NNN	ACAAAGTCCTGTTGGCTAAGGTTCCTCCACTAATGTCCCCATTTTAACTAAATGAGCTCTTTCA	intergenic	-	FALSE	mtRNA lookalike
FALSE	chr14	59400928	59400989	+	tRNAscan-SE	NA	17.9	NA:Ser	NNN	ACAAAGCTAAGACAAATGAGGAGTGCTAACAAGGTCCATACCTTGCCAAATGGCTTTTTCA	intergenic	-	FALSE	mtRNA lookalike
FALSE	chr14	51088650	51088722	+	Infernal	50.9	NA	21:Thr	NA	GCCCTATAGCTCAGGGGTTAGAGCACTGGTCTTGTAAACCAGGGGTCGCGAGTTCAAATCTCGCTGGGGCCT	intergenic	-	TRUE	tRNA or mtRNA lookalike
FALSE	chr14	51065168	51065240	-	Infernal	50.5	NA	21:Thr	NA	GGCCCCAGCGAGATTTGAACTCGCGACCCCTGGTTTACAAGACCAGTGCTCTAACCCCTGAGCTATGGAGCC	intergenic	-	TRUE	tRNA or mtRNA lookalike
FALSE	chr14	5906912	5906954	-	tRNAscan-SE	NA	18.1	NA:Ser	CTA	GACCATGTGTTTAAACATGAGTTTTTGAACTTAGCATTCTTC	intergenic	-	FALSE	mtRNA lookalike
FALSE	chr14	5755692	5755734	-	tRNAscan-SE	NA	18.1	NA:Ser	CTA	GACCATGTGTTTAAACATGAGTTTTTGAACTTAGCATTCTTC	gene	ENSMUSG00000096629	FALSE	mtRNA lookalike
FALSE	chr14	5403144	5403186	-	tRNAscan-SE	NA	18.1	NA:Ser	CTA	GACCATGTGTTTAAACATGAGTTTTTGAACTTAGCATTCTTC	intergenic	-	FALSE	mtRNA lookalike
FALSE	chr14	4076218	4076260	+	tRNAscan-SE	NA	18.1	NA:Ser	CTA	AAGAATGCTAAGTTCAAAAACTCATGTTTAAACACATGGTCA	intergenic	-	FALSE	mtRNA lookalike
FALSE	chr14	3126201	3126243	+	tRNAscan-SE	NA	18.1	NA:Ser	CTA	AAGAATGCTAAGTTCAAAAACTCATGTTTAAACACATGGTCA	intergenic	-	FALSE	mtRNA lookalike
FALSE	chr15	57491204	57491265	-	tRNAscan-SE	NA	36.8	1:Phe	GAA	AAGGGATGATAAAAGTCCATCTAAGCATTTTCAGTGTTGTGCTTTATAATTAAACTACATT	intergenic	-	FALSE	mtRNA lookalike
FALSE	chr15	26967117	26967175	-	tRNAscan-SE	NA	15.3	1:Phe	GAA	CTAAGGTATTTGGACCTATCTAAGTATTTTCTGTGTTTTTTTTTAAGCTTAATATAAT	intergenic	-	FALSE	mtRNA lookalike
FALSE	chr15	5181186	5181238	+	tRNAscan-SE	NA	15.2	1:Phe	GAA	GTATTGTAGTTTGCAAATTCTTACACTGAAAATGTAAAGGGAGTCAATGCAA	exon	ENSMUST00000051186; ENSMUSE00000369996	FALSE	mtRNA lookalike
FALSE	chr16	88437884	88437948	+	tRNAscan-SE	NA	16.7	1:Phe	GAA	TTTTTGGTTTAGTTACACAAAATGACATTGAAAATGACCTAGTAATGTTTTATTCATGAAAATA	ncRNA	ENSMUSG00000116885	FALSE	mtRNA lookalike
FALSE	chr16	78504795	78504872	+	tRNAscan-SE	NA	15.5	1:Phe	GAA	TCAGTATAACTTAAAAATATTAAAGAAGTTACCCTGAAAAGGCTAAATAGAAGTGGCTAAATCCTGGCCAATTAAAA	intergenic	-	FALSE	mtRNA lookalike
FALSE	chr16	55134429	55134502	+	tRNAscan-SE	NA	17	NA:Ser	NNN	AGAAAGCTGTATGTTGGCTTGTCCCAGTGAATAATTTCACTGAATCCAACTTAAACTAAAAGTTGCTTTCTCT	intergenic	-	FALSE	mtRNA lookalike
FALSE	chr16	35404469	35404554	-	tRNAscan-SE	NA	19.8	NA:Ser	GCT	AAGGAGGCCATAGTTGGAAGATGGGGCCAGAGGTAGCAACTCTATGCATGTTCCAAAGTAAACATGCTTTACTGGCATCTTTCTC	lncRNA	ENSMUST00000231779	FALSE	mtRNA lookalike
FALSE	chr16	33403186	33403237	-	tRNAscan-SE	NA	15.1	NA:Ser	GCT	AAGAAAGCAAAGTCTTAGAAACTCTACAATTAGCAGTTGTTGGCCATTCTT	gene	ENSMUSG00000022811	FALSE	mtRNA lookalike
FALSE	chr16	30073466	30073523	+	tRNAscan-SE	NA	15.5	1:Phe	CAA	CTTCTGTAGCTAAATACTCACAGCCTGGCCCTCAAGAGACCAAGTGAAAAAAAAGTA	intergenic	-	FALSE	mtRNA lookalike
FALSE	chr16	19999477	19999534	+	tRNAscan-SE	NA	19	1:Phe	NNN	TATTAGTGAAAAAAAATCACTGAAAATGGCCAAAAATACACCTAGAACTCTAGAATG	intergenic	-	FALSE	mtRNA lookalike
FALSE	chr17	92584758	92584826	-	tRNAscan-SE	NA	15.6	1:Phe	GAA	GTTAACTGGAAACCTTTTGTTCCAGTCTCAATATTTTCTGTTTATTTTACTTATCAAACTACACTAAC	intergenic	-	FALSE	mtRNA lookalike
FALSE	chr17	77326330	77326381	-	tRNAscan-SE	NA	17.3	NA:Ser	GCT	ATCCAAACTCAACATTTCAAGTTAGGTCAGGAATTAGCAGTTCTGTTTTTC	intergenic	-	FALSE	mtRNA lookalike
FALSE	chr17	67713511	67713563	-	tRNAscan-SE	NA	20.6	NA:Ser	NNN	AAAAAATCACAAACTTTAATTTGGGAACGTGAATTATTCTCTCAGATTTTTC	gene	ENSMUSG00000032796	FALSE	mtRNA lookalike
FALSE	chr17	62246049	62246108	+	tRNAscan-SE	NA	15.9	1:Phe	AAA	ATAATATAGTTTATTCATTCTAAAACATGAAAAAATCAAAGGGAATTTTACTAAAATAA	intergenic	-	FALSE	mtRNA lookalike
FALSE	chr17	23547360	23547432	+	tRNAscan-SE	NA	16.9	1:Phe	CTT	CCCGGCTAGCTCAGTCGGTAGAGCATGAGACTCTTAATCTCAGGGTCGTGGGTTCGAGCCCCACGTTGGGCG	intergenic	-	TRUE	tRNA or mtRNA lookalike
FALSE	chr17	23535332	23535404	-	tRNAscan-SE	NA	16.9	1:Phe	CTT	GCCCAACGTGGGGCTCGAACCCACGACCCTGAGATTAAGAGTCTCATGCTCTACCGACTGAGCTAGCCGGGC	intergenic	-	TRUE	tRNA or mtRNA lookalike
FALSE	chr17	23533962	23534034	+	tRNAscan-SE	NA	16.9	1:Phe	CTT	CCCGGCTAGCTCAGTCGGTAGAGCATGAGACTCTTAATCTCAGGGTCGTGGGTTCGAGCCCCACGTTGGGCG	intergenic	-	TRUE	tRNA or mtRNA lookalike
FALSE	chr17	12122722	12122768	+	tRNAscan-SE	NA	15	NA:Ser	GCT	AGAAAATGGTTAGCTGCTAACTCTCATCCCGCTTAAAGTTTTCTTG	lncRNA	ENSMUST00000172259	FALSE	mtRNA lookalike
FALSE	chr18	43743557	43743608	-	tRNAscan-SE	NA	15.1	NA:Ser	NNN	AAGAAAACAATTTTTAATATTGAGTCACATTTAGCAATACTGTCTTTTATT	intergenic	-	FALSE	mtRNA lookalike
FALSE	chr18	35215554	35215598	+	tRNAscan-SE	NA	15.9	NA:Ser	AAC	ACAAAGATGAATAGCTTCCAAAAGAAACAATTTTGGCTTTTTTT	gene	ENSMUSG00000037815	FALSE	mtRNA lookalike
FALSE	chr18	31498243	31498286	+	tRNAscan-SE	NA	16.4	NA:Ser	NNN	AAAAAACATAGACTTTCTTCAAAATCTTAATCTTGTTTTTTCA	intergenic	-	FALSE	mtRNA lookalike
FALSE	chr19	12009696	12009768	-	Infernal	47.4	NA	14:Lys	NA	GCCCGAACAGGGACTTGAACCCTGGACCCTCAGATTAAAAGTCTGATGCTCTACCGACTGAGCTATCCGGGC	intergenic	-	TRUE	tRNA or mtRNA lookalike
FALSE	chr19	12008545	12008617	+	tRNAscan-SE	NA	40.3	1:Phe	GAA	CTGAAATAGCTCAGTTGGGAGAGCGTTAGACTGAAGATCTAAAGGTCCCTGGTTCGATCCCGGGTTTCAGCA	intergenic	-	TRUE	tRNA or mtRNA lookalike
FALSE	chr19	12006039	12006111	+	Infernal	47.4	NA	14:Lys	NA	CCCGGATAGCTCAGTCGGTAGAGCATCAGACTTTTAATCTGAGGGTCCAGGGTTCAAGTCCCTGTTCGGGCG	intergenic	-	TRUE	tRNA or mtRNA lookalike
FALSE	chr19	12002236	12002308	+	tRNAscan-SE	NA	38.5	1:Phe	GAA	CCGAAATAGCTCAGTTGGGAGAGCGTTAGACTGAAGATCTAAAGGTCCCTGGTTCGATCCCGGGTTTCGGCA	intergenic	-	TRUE	tRNA or mtRNA lookalike
FALSE	chr2	119056153	119056226	-	tRNAscan-SE	NA	16.6	1:Phe	GAT	GACCTGTACGGGGAACGAACCCACGAACTTGGCATTATCAGCACCATGCTCTAACCAACTGAGCTAACTGGCC	gene	ENSMUSG00000027326	TRUE	tRNA or mtRNA lookalike
FALSE	chr2	112209614	112209685	+	Infernal	39.3	NA	19:Leu	NA	GTTCCATGGTGTAATGGTTAGCACTCTGGACTCTGAATCCAGCCATACAAGTTCAAATCTCAGTGGAACCT	intergenic	-	TRUE	tRNA or mtRNA lookalike
FALSE	chr2	109757454	109757496	+	tRNAscan-SE	NA	16.5	NA:Ser	NNN	AGAGAGAAAGAGCTGCCTCCTGACCTTAAAATAGCTCTCTTT	intergenic	-	FALSE	mtRNA lookalike
FALSE	chr2	104424312	104424362	+	tRNAscan-SE	NA	16	NA:Ser	NNN	AAATAGTGGCATATTGGGCTTCATCCAAATTTAAACCTTTGGCTCTTCCA	intergenic	-	FALSE	mtRNA lookalike
FALSE	chr2	91827650	91827721	-	tRNAscan-SE	NA	19.7	NA:Ser	GCT	AAGAAAATCTAGATATCTAGAACCTTATGCCTGAGTTAGCAGTTCTTTTCATCATTAATACTCATTTTCTC	gene	ENSMUSG00000040506	FALSE	mtRNA lookalike
FALSE	chr2	84376458	84376526	+	tRNAscan-SE	NA	17.3	1:Phe	GAA	TTTTAATATCTTAAGAAAAGTATACCTGAAAATCAGGAAGGATTCTATTAATCTTACATCTTAAAAAA	gene	ENSMUSG00000059588	FALSE	mtRNA lookalike
FALSE	chr2	72613964	72614015	+	tRNAscan-SE	NA	16.4	NA:Ser	NNN	AAACAAGAGAAGATCATCCATCTTTCTTTAAAAAAAAAAAAGGCTTTTTTT	intergenic	-	FALSE	mtRNA lookalike
FALSE	chr2	46552572	46552626	+	tRNAscan-SE	NA	16.7	NA:Ser	NNN	AGAAAGAGATGAAGATAACTCTGCTATAAACACATATCACATGTTGTTTTCTCA	intergenic	-	FALSE	mtRNA lookalike
FALSE	chr3	150258079	150258135	-	tRNAscan-SE	NA	17	1:Phe	NNN	TTGAGACTATATATAGTGTTTTTGGAGCTTTTCATGTTTTACAGTTAAACTACATA	intergenic	-	FALSE	mtRNA lookalike
FALSE	chr3	131600263	131600333	+	tRNAscan-SE	NA	16.3	NA:Ser	GCT	AGAAAGGATTGTTTCTAAAGCATTAAGAAATGCTAATCCATAATAATTAAAATGAACTTTTACTCTTTTA	gene	ENSMUSG00000028032	FALSE	mtRNA lookalike
FALSE	chr3	111533934	111533981	+	tRNAscan-SE	NA	15.6	NA:Ser	NNN	ATAAAGAAAACTTCTAAACTCCAATATATAAAAATATGGCTTTCTGT	intergenic	-	FALSE	mtRNA lookalike
FALSE	chr3	102317114	102317179	-	tRNAscan-SE	NA	25.8	1:Phe	GAA	GCTTATGGGGTTGAAAGCCAATGTAAGCATTTTCTGTGCTTGGCTTAAAAATTAAGCTACAACAC	ncRNA; lncRNA	ENSMUSG00000105891; ENSMUST00000196720	FALSE	mtRNA lookalike
FALSE	chr3	99199348	99199410	-	tRNAscan-SE	NA	24.2	1:Phe	GAA	TTTTATGGGATAAGTGCCCATCTAAGCATTTTCAGTGCTCTGCTTTTTAACACTACATTACC	gene	ENSMUSG00000004233	FALSE	mtRNA lookalike
FALSE	chr3	97681459	97681530	+	Infernal	45	NA	19:Leu	NA	GTTCCATGGTGTAATGGTGAGCACTCTGGACTCTGAATCCAGCGATCCGAGTTCAAATCTCGGTGGGACCT	intergenic	-	TRUE	tRNA or mtRNA lookalike
FALSE	chr3	96499512	96499584	-	tRNAscan-SE	NA	16.9	1:Phe	CTT	GCCCAACGTGGGGCTCGAACCCACGACCCTGAGATTAAGAGTCTCATGCTCTACCGACTGAGCTAGCCGGGC	intergenic	-	TRUE	tRNA or mtRNA lookalike
FALSE	chr3	96479391	96479462	+	Infernal	46.7	NA	19:Leu	NA	GTTCCATGGTGTAATGGTTAGCACTCTGGACTCTGAATCCAGCGATCCGAGTTCAAATCTCGGTGGGACCT	intergenic	-	TRUE	tRNA or mtRNA lookalike
FALSE	chr3	96428235	96428307	+	tRNAscan-SE	NA	16.9	1:Phe	CTT	CCCGGCTAGCTCAGTCGGTAGAGCATGAGACTCTTAATCTCAGGGTCGTGGGTTCGAGCCCCACGTTGGGCG	intergenic	-	TRUE	tRNA or mtRNA lookalike
FALSE	chr3	96399059	96399130	-	Infernal	46.7	NA	19:Leu	NA	GGTCCCACCGAGATTTGAACTCGGATCGCTGGATTCAGAGTCCAGAGTGCTAACCATTACACCATGGAACC	intergenic	-	TRUE	tRNA or mtRNA lookalike
FALSE	chr3	96341156	96341227	-	Infernal	46.7	NA	19:Leu	NA	GGTCCCACCGAGATTTGAACTCGGATCGCTGGATTCAGAGTCCAGAGTGCTAACCATTACACCATGGAACC	intergenic	-	TRUE	tRNA or mtRNA lookalike
FALSE	chr3	91692702	91692791	+	tRNAscan-SE	NA	15.6	NA:Ser	NNN	AGAAAGAAATTAAAGAAGATTTCAGAAGATGAAAAGAACTCCCATGCTCATGGATTGCCAGGATCCACATTTTAAAAATGGCTATCTTG	intergenic	-	FALSE	mtRNA lookalike
FALSE	chr3	90491636	90491680	-	tRNAscan-SE	NA	15.4	NA:Ser	TAT	GAGAAAGCCATGTAATATTCATGTTAAGGGTTCTTTCTTTTCTC	intergenic	-	FALSE	mtRNA lookalike
FALSE	chr3	85164300	85164366	-	Infernal, tRNAscan-SE	61.1	85.3	22:Pro	TGG	CAAGAAGAAGGAACATACCCCTACCATCAACACCCAAAGCTGATATTCTAATTAAACTAGTTCTTG	gene	ENSMUSG00000102805	FALSE	mtRNA lookalike
FALSE	chr3	72984557	72984619	+	tRNAscan-SE	NA	16	NA:Ser	NNN	AAAAAGAAATAAAGCATTTGTATGAAATAATTTCTTCCATAGAAGAAGATGTGGCTTTTTTA	intergenic	-	FALSE	mtRNA lookalike
FALSE	chr3	25561833	25561877	+	tRNAscan-SE	NA	17.6	NA:Ser	NNN	AGGAAGGAGGCTGCTAAGATCCCTGCCATAAAAAGGTTTCCTCA	gene	ENSMUSG00000063887	FALSE	mtRNA lookalike
FALSE	chr3	14822528	14822584	-	tRNAscan-SE	NA	17.3	NA:Ser	GCT	AAAGAACAATTAATTTTAAATTTGTTTGTGGTTTAGCAGTTTTCACATGGTTTTTC	intergenic	-	FALSE	mtRNA lookalike
FALSE	chr4	146738359	146738416	+	tRNAscan-SE	NA	17.2	NA:Ser	GCT	AAGATGCATGTAAGAGCTGCTACTTCCCTTCTGTTCTGCCACAGCAACACCTCTTCA	ncRNA; lncRNA	ENSMUSG00000096958; ENSMUST00000181199	FALSE	mtRNA lookalike
FALSE	chr4	126555918	126555975	-	tRNAscan-SE	NA	16.8	NA:Ser	ATT	AAAATAGCCTTTTTTTTTTTAAAAAGGGGGTAAAATATGAGGATGGGACTCTTTTTT	intergenic	-	FALSE	mtRNA lookalike
FALSE	chr4	110968131	110968184	-	tRNAscan-SE	NA	17.2	NA:Ser	NNN	AGGGGAGCCGTGTTTTGGTCATGGAGACATGACTTTCTCTTTTCCCCTTTCTT	gene	ENSMUSG00000061298	FALSE	mtRNA lookalike
FALSE	chr4	76491797	76491866	+	tRNAscan-SE	NA	62.7	4:Ile	GAC	GGGTATATTTCTGACAAAAGAGTTACTTTGACAGAGTAAATAATAAAGATTTAAATTCTCTTATTTCTA	gene	ENSMUSG00000028399	FALSE	mtRNA lookalike
FALSE	chr4	48243134	48243183	-	tRNAscan-SE	NA	16.2	NA:Ser	NNN	GAATAAGTCATTTAATTAAAATGAAAGAAAGAAATTCTTGGCTCTTCTC	lncRNA	ENSMUST00000148947	FALSE	mtRNA lookalike
FALSE	chr4	27904779	27904852	+	tRNAscan-SE	NA	21.2	1:Phe	AAT	GCCGGTTAGCTCAGTTGGTTAGAGCATGGTGCTAATAACGCCAAGGTCACGGGTTCGATCCCCGTATGGGCCA	intergenic	-	TRUE	tRNA or mtRNA lookalike
FALSE	chr4	15409264	15409342	-	tRNAscan-SE	NA	19.3	NA:Ser	GCT	AAGAGGGGCTATTAAATTAGAGATAGTAAGAAGGATTAGCAGTCTTTAAGTGGGAGAAGATGCTGATGCCTCTCCCTT	intergenic	-	FALSE	mtRNA lookalike
FALSE	chr5	125406055	125406127	-	tRNAscan-SE	NA	38.5	1:Phe	GAA	GCCGAAACCCGGGATCGAACCAGGGACCTTTAGATCTTCAGTCTAACGCTCTCCCAACTGAGCTATTTCGGC	intergenic	-	TRUE	tRNA or mtRNA lookalike
FALSE	chr5	102482633	102482688	+	tRNAscan-SE	NA	18.9	NA:Ser	NNN	AGAAAGTCAGGTGAGGTGCCTGAAATATACAAAGTGTAAAAGCTTTGCTTACTCA	lncRNA	ENSMUST00000126125	FALSE	mtRNA lookalike
FALSE	chr5	84411781	84411847	+	tRNAscan-SE	NA	19.9	1:Phe	GAA	GTGTGGTACACTTAATTTAAAGAATAGAATAGAAGATTCCAAACTATCAAAATAATATCCAGACAA	gene	ENSMUSG00000029245	FALSE	mtRNA lookalike
FALSE	chr5	83414614	83414674	+	tRNAscan-SE	NA	16.9	1:Phe	TAA	TGCAATAGCATACACTTAAAAGCATGAAATTTAAGATTTCAAGATGCAATGCTTTCAACA	intergenic	-	FALSE	mtRNA lookalike
FALSE	chr5	76550345	76550409	-	tRNAscan-SE	NA	15.3	1:Phe	GAA	ACCCACTGACCCATCTCCTTCACCTCTTCTGGGTGATTCTTTATGTGCATTTAGACACTTGGGT	lncRNA	ENSMUST00000131470	FALSE	mtRNA lookalike
FALSE	chr5	71148756	71148820	-	tRNAscan-SE	NA	16.9	1:Phe	NNN	TTTTAGAAATAACAAAATATTACTTATTTGCATCTTCAGATTGTTTCCTGTAAAATATCTAAAA	intergenic	-	FALSE	mtRNA lookalike
FALSE	chr5	55881311	55881377	-	tRNAscan-SE	NA	18.9	1:Phe	GAA	ATTTCTTATTTTTCTTTGTACCCTGTTTCTTCAGAGCAATACATTGGCATTTATGTTACAGGTCAT	intergenic	-	FALSE	mtRNA lookalike
FALSE	chr5	21116589	21116656	-	tRNAscan-SE	NA	18.4	NA:Ser	TAC	AAAAAAGTCATTTTTTTTTAATGAGAAGAAAGGAGATCAGTAGCATTTCCTTGGGCAAATCTGTTTT	intergenic	-	FALSE	mtRNA lookalike
FALSE	chr5	14769548	14769598	-	tRNAscan-SE	NA	19.5	NA:Ser	NNN	AAGAAAGCATTTATTAATGAGCATGAATTAGCTTACAAAATCACTTTCTT	gene	ENSMUSG00000061601	FALSE	mtRNA lookalike
FALSE	chr6	143855333	143855383	+	tRNAscan-SE	NA	18.3	NA:Ser	ACA	AGAGAGAGAGCTAATGAAATCCCCCTGATTTACAGATTCAGGCTCTCCCT	lncRNA	ENSMUST00000111746	FALSE	mtRNA lookalike
FALSE	chr6	85608547	85608596	-	tRNAscan-SE	NA	17.6	NA:Ser	NNN	AAAAAAGCAAACCTTTTTAAGTTTAAAAGGCAAGCTTTTAAACTTTTTT	gene	ENSMUSG00000063810	FALSE	mtRNA lookalike
FALSE	chr6	75454340	75454418	-	tRNAscan-SE	NA	16	NA:Ser	NNN	AAGAAAGCTAAATATTTTAGGTATATTGTCATGAGTGCTATAGCAGTTTCTTGAGGTAGAACTAGTCACAGTTTTCTC	intergenic	-	FALSE	mtRNA lookalike
FALSE	chr6	64063830	64063872	+	tRNAscan-SE	NA	17.9	NA:Ser	GCT	AGAACTGCTAATTCTTCCTCTTCTTATCTTTTAGGAAATAAA	gene	ENSMUSG00000071424	FALSE	mtRNA lookalike
FALSE	chr6	62402580	62402661	+	tRNAscan-SE	NA	15.1	1:Phe	GAG	TTTACAAGTCTTAATTTAAAAAAGGGACACTGAGGATGATCATAGATGGACAGTCACCTGAACCTTGGACTCCTTAAAATA	intergenic	-	FALSE	mtRNA lookalike
FALSE	chr6	48356851	48356922	+	Infernal, tRNAscan-SE	39	16.3	19:Leu-1:Phe	GCA	GGGGTATAGCTCAGAGGTAGAGCATTTGACTGCAGATCAAGAGATCTCTGGTTCAAATCCAGGTGCCCCCT	intergenic	-	TRUE	tRNA or mtRNA-lookalike
FALSE	chr6	48293007	48293078	-	tRNAscan-SE	NA	15.4	1:Phe	GCA	GGGGGTACCTGGATTTGAACCAGGGACCTCTTGATCTGCAGTCAAATGCTCTACCCCTGAGCTATACCCCC	intergenic	-	TRUE	tRNA or mtRNA lookalike
FALSE	chr6	47978997	47979068	+	tRNAscan-SE	NA	16.6	1:Phe	GCA	GGGGTATAGCTCAGTGGTAGAGCATTTGACTGCAGATCAAGAGGTCCCCGGTTCAAATCCGGGTGCCCCCT	intergenic	-	TRUE	tRNA or mtRNA lookalike
FALSE	chr6	39551969	39552038	+	tRNAscan-SE	NA	15.1	1:Phe	GAA	TCTCTTAGCTTACATGGAAGCACATAGGCATAAAAGTGAAAATTTTAAAGCATAAATTCTAAGAAAGCA	gene	ENSMUSG00000038456	FALSE	mtRNA lookalike
FALSE	chr6	34841626	34841683	-	tRNAscan-SE	NA	15.5	NA:Ser	CTT	AAGAAAACAATGGATTGAACAGTGGGTTGAAGAACAAGTTTCTTATTCTGTTTTCTC	lncRNA	ENSMUST00000202017	FALSE	mtRNA lookalike
FALSE	chr6	13831026	13831079	+	tRNAscan-SE	NA	15.8	NA:Ser	NNN	AAAGGAGATGATGCAAAAGCTCCCTTCCTTGTTTAAAAACAAGGCCTTATTTA	intergenic	-	FALSE	mtRNA lookalike
FALSE	chr6	10898915	10898970	+	tRNAscan-SE	NA	17.7	NA:Ser	GCC	AAGAAGAAAATAAACTGCCAATCTGTACAGTATTTTACCAATACTAGCTTTTTCA	ncRNA; lncRNA	ENSMUSG00000107847; ENSMUST00000204954	FALSE	mtRNA lookalike
FALSE	chr7	120589582	120589634	-	tRNAscan-SE	NA	18	NA:Ser	GCT	AAGAAAGCAACTAATGTTAATCGTTGAAAAGTTAGCAGTTATCCTTTGTCTC	intergenic	-	FALSE	mtRNA lookalike
FALSE	chr7	108089276	108089354	+	tRNAscan-SE	NA	17	NA:Ser	NNN	AAAAAAGTAAATTCTAAGGAACTGCTATAGCTTTCTTCTAGCTTATATTACTCTGAACAAAAAAGCTCAGTTTTTTTA	intergenic	-	FALSE	mtRNA lookalike
FALSE	chr7	106919693	106919762	-	tRNAscan-SE	NA	16.5	NA:Ser	GCT	AAGAAAATAATAAATTTAAAATATTAAAAAAAAAGAAAATTAGCGGTCTTCCTTATTCTTGATTTTCTT	intergenic	-	FALSE	mtRNA lookalike
FALSE	chr7	77725413	77725460	-	tRNAscan-SE	NA	17.4	NA:Ser	TAA	GAAAAAAATGATTGTAAGTATCTCAAGAAGTTAGTTCTTCTTTTTTC	intergenic	-	FALSE	mtRNA lookalike
FALSE	chr7	75884341	75884411	-	tRNAscan-SE	NA	18.1	5:Gln	TTG	TAGAATGACAGGAGTTGGACCTGTACATAAGAGTTCAAATGTCTCCATGGTATCTTTCCTCTTCATTCTG	intergenic	-	FALSE	mtRNA lookalike
FALSE	chr7	60600626	60600692	+	tRNAscan-SE	NA	17.8	1:Phe	GAA	TAAATGTAAAATAACAGAAATTTAACACTGAAACTGACTAATGAGATTTCAAAGTTTTCGTTTAAA	intergenic	-	FALSE	mtRNA lookalike
FALSE	chr7	60474256	60474322	+	tRNAscan-SE	NA	17.3	1:Phe	GAA	TAAATGTAAAATAACAGAAATTTAACACTGAAACTGACTAAAAAGATTTCAAAGTTTTCATTTAAA	intergenic	-	FALSE	mtRNA lookalike
FALSE	chr7	60372124	60372190	+	tRNAscan-SE	NA	19.5	1:Phe	GAA	TAAATGTAAAATAACAGAAATTTAACACTGAAACTGACTAACAAGATTTCAAAGTTTTCATTTAAA	intergenic	-	FALSE	mtRNA lookalike
FALSE	chr7	48913393	48913450	+	tRNAscan-SE	NA	16.5	NA:Ser	CTA	AAACAGAAACTGAAGCTGCTATCTCTTGATAAAAAAAAAAAAACTTTTGCTTTTTTT	gene	ENSMUSG00000052512	FALSE	mtRNA lookalike
FALSE	chr7	28793988	28794060	-	Infernal	48.1	NA	14:Lys	NA	GCCTGAACAGGGACTTGAACCCTGGACCCTCAGATTAAAAGTCTGATGCTCTACCGACTGAGCTATCCAGGC	gene	ENSMUSG00000051735	TRUE	tRNA or mtRNA lookalike
FALSE	chr8	78612021	78612068	+	tRNAscan-SE	NA	15.6	NA:Ser	TTA	AAAAAAAAAAAAAAGAACCCAAGACATTTAAACTCTTGGCTTTTTTT	lncRNA	ENSMUST00000211332	FALSE	mtRNA lookalike
FALSE	chr8	68154625	68154692	+	tRNAscan-SE	NA	20.4	21:Thr	TCT	CCCTTCTAGTACAATATAATACTTTTGTTTTCTAGACCAAAGATGGAGAAATGATCTCCCTAGGAGA	lncRNA	ENSMUST00000212994	FALSE	mtRNA lookalike
FALSE	chr8	66961545	66961599	-	tRNAscan-SE	NA	15.3	NA:Ser	NNN	GAGTGGAAAGCCATAGAATATATCATGGGATCCTTCTTAGCATTCCACTTTCTC	intergenic	-	FALSE	mtRNA lookalike
FALSE	chr8	29696136	29696193	-	tRNAscan-SE	NA	17.9	NA:Ser	GCT	GAAAGGGATGTGAGTGCTTGGGGAAAGAGTTAGCAATTCTTGCTGAATGCCTCTTTC	intergenic	-	FALSE	mtRNA lookalike
FALSE	chr9	122628759	122628797	-	tRNAscan-SE	NA	17.8	NA:Ser	NNN	GAGAAAGTAATTTTTTTTTAATTATGTTATTCTTTCTC	lncRNA	ENSMUST00000181719	FALSE	mtRNA lookalike
FALSE	chr9	90126509	90126581	-	tRNAscan-SE	NA	16.8	1:Phe	CTT	GCCCAACGTGGGGCTCGAACCCACGACCCTGGGATTAAGAGTCCCATGCTCTACCGACTGAGCTAGCCGGGC	intergenic	-	TRUE	tRNA or mtRNA lookalike
FALSE	chr9	64738046	64738117	+	Infernal	50	NA	19:Leu	NA	GTTCCATGGTGTAATGGTTAGCACTCTGGACTCTGAATCCAGCGATCCGAGTTCAAATCTCGGTGGAACCT	intergenic	-	TRUE	tRNA or mtRNA lookalike
FALSE	chr9	63515773	63515833	+	tRNAscan-SE	NA	15.4	NA:Ser	GCT	AAAAGGGAAATATGGTTGCTAACCATTGACCTCAAAATAAAAAGACTTCTGCCTTTTCTA	ncRNA	ENSMUSG00000086539	FALSE	mtRNA lookalike
FALSE	chr9	55253684	55253727	-	tRNAscan-SE	NA	15	NA:Ser	NNN	AAAAAAGTAGTTTTGCTTGAAAGTAGCAGTTCTCAGCTTTTTT	gene	ENSMUSG00000032311	FALSE	mtRNA lookalike
FALSE	chr9	50153095	50153163	+	tRNAscan-SE	NA	23.4	NA:Ser	NNN	AGAAAGTAAGGAGTTTGAGTACCATGCTCCAAGTCACCTTCCTACCATGATAAAACATGGCTTTCTTA	intergenic	-	FALSE	mtRNA lookalike
FALSE	chr9	41506497	41506556	-	tRNAscan-SE	NA	15.4	NA:Ser	GCT	GGGAGGGCACTGGCTTTTTCTACGGAGAGGATTAGCAGTCCTCTAACCAGCACCTTATC	ncRNA; lncRNA	ENSMUSG00000111462; ENSMUST00000212079	FALSE	mtRNA lookalike
FALSE	chr9	35279082	35279118	-	tRNAscan-SE	NA	16.3	NA:Leu	NNN	GTTTTGGCTTCTAAGGCCAATGGATTGCTTCTATCC	intergenic	-	FALSE	mtRNA lookalike
FALSE	chr9	33209319	33209389	+	tRNAscan-SE	NA	26.7	9:Asn	GTT	AGCCAATGTTGATTAGGGTGTTTGGCTGTTAACTAAAATTCTGTGGAATACGTAGAAATTCATAATCCAC	ncRNA; lncRNA	ENSMUSG00000111645; ENSMUST00000217419	FALSE	mtRNA lookalike
FALSE	chrX	156223752	156223813	-	tRNAscan-SE	NA	16.5	NA:Ser	GCT	AAAGAAACAAGTCTTATCTTTAACCTTAATGTCAAGAGTTAGCAATTTATCATTTTTTGTT	gene	ENSMUSG00000055109	FALSE	mtRNA lookalike
FALSE	chrX	136590365	136590436	+	Infernal	46	NA	8:Ala	NA	GGGATGTAGCTCAATGGTAGAGCACATGCTTTGCATGTATGAGGCACCGGGTTCGATTCCCGGCATCTCCA	intergenic	-	TRUE	tRNA or mtRNA lookalike
FALSE	chrX	136553725	136553796	+	Infernal	44.7	NA	8:Ala	NA	GGGATGTAGCTCAGTGGTAGAGCACATGCTTTGCATGTATGGGGTCCTGGGTTCGATTCCCGGCATCTCCA	intergenic	-	TRUE	tRNA or mtRNA lookalike
FALSE	chrX	136430365	136430436	-	Infernal	44.7	NA	8:Ala	NA	GGAGATGCCGGGAATCGAACCCAGGACCCCATACATGCAAAGCATGTGCTCTACCACTGAGCTACATCCCC	intergenic	-	TRUE	tRNA or mtRNA lookalike
FALSE	chrX	136357602	136357673	+	Infernal	44.9	NA	8:Ala	NA	GGGATGTAGCTCAGTGGTAGAGCACATGCTTTGCATGTATGGGGTCCTGGGTTCAATTCCCGGCATCTCCA	intergenic	-	TRUE	tRNA or mtRNA lookalike
FALSE	chrX	136195732	136195804	-	tRNAscan-SE	NA	20.2	1:Phe	CTT	GCCCAACGTGGGGTTCGAACCCACGACCCTAGGATTAAGAGTCCCACGCTCTACCAACTGAGCTAGCTGGGC	intergenic	-	TRUE	tRNA or mtRNA lookalike
FALSE	chrX	111662723	111662785	+	tRNAscan-SE	NA	18.3	8:Ala	TTA	AAAATTTTAAATAAACCAGTCTTGCACATAGTTGATGTAAGGTTTATTTTTGCAAATTTTTA	gene	ENSMUSG00000034551	FALSE	mtRNA lookalike
FALSE	chrX	39944363	39944420	-	tRNAscan-SE	NA	16	1:Phe	NNN	ATTTGTAGATGGGGTTAAAACACATTTTATTTAAAGTTTTAATTAAACTATAATAAC	ncRNA; lncRNA	ENSMUSG00000086157; ENSMUST00000144412	FALSE	mtRNA lookalike
FALSE	chrX	13859170	13859233	-	Infernal, tRNAscan-SE	43.9	24.2	19:Leu-5:Gln	TTG	TCACCAAGACTCGAACTCGGATTGCTGGACTCAAAGTCCAGTGTGCTAACCATTACACCATGA	intergenic	-	TRUE	tRNA or mtRNA-lookalike
