# Supplementary material for: Intronic tRNAs of mitochondrial origin regulate constitutive and alternative splicing
Source: Genome Biol. 2020 Dec 8;21:299. doi: 10.1186/s13059-020-02199-6 (PMC7722341; doi:10.1186/s13059-020-02199-6)
Supplement: Supplementary file 4 — Additional file 4: Table S3. MTL and nimtRNA outliers. MTLs and nimtRNAs exhibiting a higher degree of conservation as measured by the Cook’s distance. [file 13059_2020_2199_MOESM4_ESM.ods]

## Sheet: Distance_outliers-1
MTL/nimtRNA	Type	Transcript type	Evolutionary distance	Cook’s distance
chr11:10509189-10509257	2:Val	intergenic	0.06128614375511	0.004998679040404
chr8:46828416-46828490	3:Leu	intronic	0.648367570871757	0.02026454388681
chrX:102773201-102773275	3:Leu	intronic	0.664992962698116	0.024023097825051
chrY:8371587-8371660	3:Leu	intergenic	0.545095266335088	0.005718522555135
chr1:629499-629570	5:Gln	intronic	0.015489734279759	0.006098893907691
chr1:629572-629639	6:Met	intronic	0.015489734279759	0.004165035070763
chr17:19603347-19603414	6:Met	intergenic	0.447379275515932	0.007282028355531
chr2:140220369-140220434	6:Met	intergenic	0.422233689741083	0.004464504560535
chr9:5095158-5095226	6:Met	intronic	0.471965741437056	0.005978409264338
chrY:8372173-8372235	6:Met	intergenic	0.545095266335088	0.010687420294404
chr1:630682-630749	7:Trp	intronic	0.015489734279759	0.006098893907691
chr14:32485046-32485114	8:Ala	intronic	0.086579953762565	0.00692556756471
chr1:630757-630825	8:Ala	intronic	0.015489734279759	0.006098893907691
chr9:5096340-5096408	8:Ala	intronic	0.471965741437056	0.004856492069379
chr1:630827-630899	9:Asn	intronic	0.015489734279759	0.006098893907691
chr12:7620464-7620529	11:Tyr	intergenic	0.655505684649335	0.020182644187978
chr1:93933954-93934017	11:Tyr	intergenic	0.624640926787117	0.009834636856033
chr9:5096587-5096652	11:Tyr	intronic	0.471965741437056	0.006901644192594
chr1:632617-632685	12:Ser	intronic	0.015489734279759	0.006098893907691
chr1:632689-632756	13:Asp	intronic	0.015489734279759	0.004165035070763
chr1:633464-633533	14:Lys	intronic	0.015489734279759	0.006098893907691
chr5:134928327-134928391	16:Arg	intronic	0.063809256928932	0.00492658559615
chr5:134926590-134926658	17:His	intronic	0.063809256928932	0.005029975767996
chr16:69358680-69358738	18:Ser	intronic	0.492584652291803	0.004841313824919
chr19:37572635-37572693	18:Ser	intronic	0.635758106312138	0.011755676823407
chr9:5109363-5109421	18:Ser	intronic	0.471965741437056	0.004819454713959
chrX:102802912-102802970	18:Ser	intronic	0.649394908685447	0.029632201309423
chr19:37572694-37572762	19:Leu	intronic	0.635758106312138	0.005154582117698
chr21:44475098-44475167	19:Leu	intergenic	0.531035377262015	0.005286516681084
chr8:32805889-32805957	19:Leu	intronic	0.497470663057698	0.005440253506167
chrX:102802971-102803040	19:Leu	intronic	0.649394908685447	0.004302333125633
chrX:70127417-70127487	19:Leu	intronic	0.49683971028185	0.00447383724181
chr21:44472829-44472897	20:Glu	intergenic	0.750730364328145	0.010119915131754
chr5:94569467-94569535	20:Glu	intronic	0.142887795954168	0.006638719276487
chr5:97678686-97678754	20:Glu	intergenic	0.713470974949731	0.005965908599459
chrX:70121980-70122035	20:Glu	intergenic	0.665354624054213	0.005354127332996
