# Supplementary material for: Intronic tRNAs of mitochondrial origin regulate constitutive and alternative splicing
Source: Genome Biol. 2020 Dec 8;21:299. doi: 10.1186/s13059-020-02199-6 (PMC7722341; doi:10.1186/s13059-020-02199-6)
Supplement: Supplementary file 5 — Additional file 5: Table S4. NimtRNA consensus. Consensus sequence and structure of the different nimtRNA types. [file 13059_2020_2199_MOESM5_ESM.ods]

## Sheet: Sheet1
1:Phe	mtRNA	sequence	GUUUAUGUAGCUUACCUCCUcAAAGCAAUACACUGAAAAUGUUUAGACGGGCUCACAUCACCCCAUAAACA
		structure	(((((((..((((.........)))).(.(((.......))).)....(((.........)))))))))).
	nimtRNAs	consensus sequence	GUUAAUGYAGCUUAMyUacYUCAAAGCAAGRCA---CUGAAAAUGYCUAGAYGGGYYYRCACMACCCCAURAACA
		consensus structure	(((.(((..((((..........)))).(((((..........)))))....((((.......))))))).))).
2:Val	mtRNA	sequence	CAGAGUGUAGCUUAACACAAAGCACCCAACUUACACUUAGGAGAUUUCAACUUAACUUGACCGCUCUGA
		structure	(((((((..((((......)))).((.((.......)).)).....((((......)))).))))))).
	nimtRNAs	consensus sequence	CAAAGUGUAGCUUAAcyyaaagcAYCYRGCUUACACCYRGRAGAUUUCAUcWYRACYUGAYCA-CUuUGA
		consensus structure	(((((((..((((......)))).(((((.......))))).....(((........))).)).))))).
3:Leu	mtRNA	sequence	GUUAAGAUGGCAGAGCCcGGUaAUCGCAUAAAACUUAAAACUUUACAGuCAGAGGUUCAAUUCCUCUUCUUAACA
		structure	(((((((..((.(..........).)).((((.........)))).....(((((.......)))))))))))).
	nimtRNAs	consensus sequence	GU-UAAGAUGGCAG-RSCCcRGYAAUUGCAUAAAackuaaaACUUUAY-AAUCAGAGGUUCAAYUCCUCUUC---UUAACA
		consensus structure	((.(((((.(((....)))..((....))(((((.........))))).....(((((.......)))))))...))))).
4:Ile	mtRNA	sequence	AGAAAUAUGUCUGAUAAAAGAGUUACUUUGAUAGAGUAAAUAaUAGGAGCUUAAACCCCCUUAUUUCUA
		structure	(((((((..(((......))).(((((.......))))).....(((.(.......).)))))))))).
	nimtRNAs	consensus sequence	rgaaauauGUCYGAYAAAAgaRUUACUUUGAUAGASUAAAYAauagAGGUUUAAAyCCYCUyauUUCUA
		consensus structure	(((((((..(((......))).(((((((...))))))).....(((((.......)))))))))))).
5:Gln	mtRNA	sequence	UAGGAUGGGGUGUGAUAGGUGGCACGGAGAAUUUUGGAUUCUCAGGGAUGGGUUCGAUUCUCAUAGUCCUAG
		structure	((((((...((((........)))).(((((.......)))))....(((((.......))))).)))))).
	nimtRNAs	consensus sequence	UAGGAYRUGGUGURAYAGGUAGCAYRGAGAAUUUUGGAUUCUCa--GGGGURGGUUCAAUUCCYAUag-uYCYAG
		consensus structure	((((((...((((........)))).(((((((...)))))))......(((((.......))))).).))))).
6:Met	mtRNA	sequence	AGUAAGGUCAGCUAAAUAAGCUAUCGGGCCCAUACCCCGAAAAUGUUGGUUAUACCCUUCCCGUACUA
		structure	((((.((..((((.....)))).(((((.......)))))....(..((......))..))).)))).
	nimtRNAs	consensus sequence	AGUAAGGUCAGCUAAAUAAGCURUYGGGCCCAUAC-CCYRaAAAUGUug-gUUAUAYCCUUCccguacuA
		consensus structure	...((((..((((.....)))).(((((........)))))................)))).........
7:Trp	mtRNA	sequence	AGAAAUUUAGGUUAAAUACAGACCAAGAGCCUUCAAAGCCCUCAGUAAGUUGCAAUACUUAAUUUCUG
		structure	(((((((..((((.......)))).((.((.......)).))....((((......))))))))))).
	nimtRNAs	consensus sequence	AGAAAUUUAGGUUAaa-UMAGACCAAGRGCCUUCAAAGCCCUUAGUAAgKAARYUAYACUUAAUUUCUG
		consensus structure	((((((...((((.......))))(((.((.......)).)))..((((((.....)))))))))))).
8:Ala	mtRNA	sequence	AAGGGCUUAGCUUAAUUAAAGUGGCUGAUUUGCGUUCAGUUGAUGCAGAGUGGGGUUUUGCAGUCCUUA
		structure	(((((((..((((.....)))).(((((.......)))))....(((((.......)))))))))))).
	nimtRNAs	consensus sequence	AAGGGCUuAGCUuaauUAAAGUGRYUGAUUUGCRUUCARYUGAUGCAGRRU--rgrGUYUUGCAGUCCUUA
		consensus structure	(((((((..((((.....))))((((((.......))))))...(((((((.....)))))))))))))).
9:Asn	mtRNA	sequence	UAGAUUGAAGCCAGUUGAUuAGGGUGCUUAGCUGUUAACUAAGUGUuUGUGGGUUUAAGUCCCAUUGGUCUAG
		structure	(((((((..(((..........))).(((((.......))))).....(((((.......)))))))))))).
	nimtRNA	consensus sequence	uagayugaAGCcaGUUGAYUAGGGURYUUAGCUGUUAAcuaaRUUUUYGUGgGUUURARUCCCAYCRAUCUAg
		consensus structure	(((((((....(((((((.........)))))))..............(((((.......)))))))))))).
10:Cys	mtRNA	sequence	AGCUCCGAGGUGAUUUUCAUAUUGAAUUGCAAAUUCGAAGAAGCAGCUUCAAACCUGCCGGGGCUU
		structure	(((((((..((((...)))).(((((.......)))))....((((........))))))))))).
	nimtRNAs	consensus sequence	AGyycygagGUGAUUUcUCAU--RUUGAAUUGCaaauucraAGRAGCAGCUUCAAWCCugccggggcUU
		consensus structure	(((((((..((((....))))...(((((((...)))))))....((((........))))))))))).
11:Tyr	mtRNA	sequence	GGUAAAAUGGCUGAGUGAAGCAUUGGACUGUAAAUCUAAAGACAGGGGUUAGGCCUCUUUUUACCA
		structure	(((((((..(((......))).(((((.......)))))....(((((.....)))))))))))).
	nimtRNA	consensus sequence	GGU--AAAAUGGCUGAGygAAGCAUURGACUGUAAAUCUAAAGACAGRGGUYaAagGCCUCUUUUUACCa
		consensus structure	(((..((((..(((......))).(((((.......)))))....(((((((...)))))))))))))).
12:Ser	mtRNA	sequence	GAAAAAGUCAUGGAGGCCAUGGGGUUGGCUUGAAACCAGCUUUGGGGGGUUCGAUUCCUUCCUUUUUUG
		structure	(((((((((((.......)))).(((((.......)))))....(((((.......)))))))))))).
	nimtRNAs	consensus sequence	GARAaaGUCAUAGAGGUUaUGRGRYUGGCUUGAAAcCAGYYUYWGGRGGUUCRauuccuuccuuuyuyg
		consensus structure	(((((((((((((...))))))((((((.......))))))...(((((.......)))))))))))).
13:Asp	mtRNA	sequence	AAGGUAUUAGAAAAACCAUUUCAUAACUUUGUCAAAGUUAAAUUAUAGGCUAAAUCCUAUAUAUCUUA
		structure	(((((((..((((.....)))).(((((.......)))))....(((((......)))))))))))).
	nimtRNAs	consensus sequence	AAGAUAY--UAGUAAAAYYRUUWCAUAACUUUGYCAAAGUUAaguuayAGGYU-AARYCCYRUAURUCUUA
		consensus structure	(((((((....((((.....)))).(((((((...)))))))....(((((.......)))))))))))).
14:Lys	mtRNA	sequence	CACUGUAAAGCUAACUUAGCAUUAACCUUUUAAGUUAAAGAuUAAGAGAACCAAcaCCUCUUUACAGUGA
		structure	(((((((..((((...)))).(((((.......))))).....(((((.........)))))))))))).
	nimtRNAs	consensus sequence	CACUGUAAAGCUaAyYYAGCAUUAACCUUUUAA-----GUUAAAGAYUGARRGRaYYWAca-YCUYUYURCAGUGA
		consensus structure	(((((((..((((...))))......((((...........))))...(((((..........)))))))))))).
15:Gly	mtRNA	sequence	ACUCUUUUAGUAUAAAUAGUACCGUUAACUUCCAAUUAACUAGUUUUGACAACAUUCAAAAAAGAGUA
		structure	(((((((..((((.....)))).(((((.......)))))....(((((......)))))))))))).
	nimtRNAs	consensus sequence	AcuCUUUUAGUAUaarBAGUACCRyUGACUUCCAAucaryuAGYUUYGRYAryaUCYRAAARAGAG-UA
		consensus structure	((((((((.((((.....)))).((((.....)))).......................))))))).).
16:Arg	mtRNA	sequence	UGGUAUAUAGUUUAAACAAAACGAAUGAUUUCGACUCAUUAAAUUAUGAUAAUCAUAUUUACCAA
		structure	(((((.(..((((.....)))).(((((.......)))))....(((((...)))))).))))).
	nimtRNAs	consensus sequence	UGGUARRUAGUUUAAGycaaaaYRAAUGAUUUYGACUCAUUAGAUUAUGAUagMYCAUAUUUACCAA
		consensus structure	((((((((((((((..(((.(((.(((((.......)))))..))).))))))))..))))))))).
17:His	mtRNA	sequence	GUAAAUAUAGUUUAACCAAAACAUCAGAUUGUGAAUCUGACAACAGAGGCUUACGACCCCUUAUUUACC
		structure	(((((((..((((.....)))).(((((.......)))))....((.((.......)).))))))))).
	nimtRNAs	consensus sequence	guarmuAUAGUUUAAYCaAAACAUUAGAUUGUgGRUCUAAYAAYAGAAGYCUGCAAcuuCUuauyUacc
		consensus structure	.........((((.....)))).(((((((...)))))))....(((((.......)))))........
18:Ser	mtRNA	sequence	GAGAAAGcucacAAGAACUGCUAACUCAUGCCCCCAUGUcUAACAACAUGGCUUUCUCA
		structure	(((((((.....(.((.........)).)....(((((........)))))))))))).
	nimtRNAs	consensus sequence	RAGAAAGURYGYAAGAACUGCUAACUCAUGCCCCCAUG----------YCUAACAAYAUGGCUU-UCUCA
		consensus structure	(((((((...(((.((.........)).)))..(((((..........(......))))))))).)))).
19:Leu	mtRNA	sequence	ACUUUUAAAGGAUAACAGCUAUCCAUUGGUCUUAGGCCCCAAAAAUUUUGGUGCAACUCCAAAUAAAAGUA
		structure	(((((((..((((.......)))).((((.........))))....(((((.......)))))))))))).
	nimtRNAs	consensus sequence	ACUUUuAAAGGAUWRGAGYYAuCCRUUGGYCUUAGGARCCAAaAAyAUUGGUGCAACUCCAAAUAAAAGUA
		consensus structure	(((((((..((((.......)))).((((((....).))))).....((((.......)))).))))))).
20:Glu	mtRNA	sequence	GUUCUUGUAGUUGAAAUACAACGAUGGUUUUUCAUAUCAUUGGUCGUGGUUGUAGUCCGUGCGAGAAUA
		structure	(((((((..((((.....)))).(((((.......)))))....(((((.......)))))))))))).
	nimtRNAs	consensus sequence	GUUCUURYAGUUGAARUACAAYGAUgrUUUUUCAURYCAuur-GUCRUGGUURUAGYCCRUGYgRGAAUA
		consensus structure	(((((((..((((.....))))((((((.......))))))....(((((.......)))))))))))).
21:Thr	mtRNA	sequence	GUCCUUGUAGUAUAAACUAAUACACCAGUCUUGUAAACCGGAGAUGAAAACCUUUUUCCAAGGACA
		structure	(((((((..((((......)))).((.((.......)).))....(((((...)))))))))))).
	nimtRNAs	consensus sequence	GYYCUUGUAGUAUAAUUCAa-uacUCYGGUCUUGUAAACCRGAAAUGGAGrRYyY-YCUCCCCAGGRCA
		consensus structure	(.(((.(..((((......).)))((((((.......))))))...((((.......))))).))).).
22:Pro	mtRNA	sequence	CAGAGAAUAGUUUAAAUUAGAAUCUUAGCUUUGGGUGCUAAUGGUGGAGUUAAAGACUUUUUCUCUGA
		structure	(((((((..((((......)))).(((((.......)))))....((((.......))))))))))).
	nimtRNAs	consensus sequence	cagrgaayarkUUWAAUYASAAYYUYAGCUUUGGSUGYUGAYRGUGRAGYs---------------c--------c-------cRGRADDVCUUYYYCYCYGA
		consensus structure	........................(((((.......))))).((.(((((........................................))))).)).....
