# Supplementary material for: Intronic tRNAs of mitochondrial origin regulate constitutive and alternative splicing
Source: Genome Biol. 2020 Dec 8;21:299. doi: 10.1186/s13059-020-02199-6 (PMC7722341; doi:10.1186/s13059-020-02199-6)
Supplement: Supplementary file 6 — Additional file 6: Table S5. Enrichment RBP binding. Binding sites of proteins enriched in nimtRNA sequences. [file 13059_2020_2199_MOESM6_ESM.ods]

## Sheet: Sheet1
Cellline	RBP	RBP sites in introns	Intron coverage per nucleotide	RBP sites in nimtRNAs	Fold enrichment over expected nucleotide coverage	Contains outliers
HepG2	DDX52	192756	0.004128371257798	1	0.26990928012617	FALSE
HepG2	DDX6	36663	0.000785233535789	1	1.41905008319014	FALSE
HepG2	DHX30	95293	0.002040947530916	4	2.18385959934098	FALSE
HepG2	DROSHA	386995	0.008288504819105	2	0.268874963242419	FALSE
HepG2	EIF3D	321832	0.006892869631241	1	0.161657738198812	TRUE
HepG2	FASTKD2	120719	0.002585511474974	1	0.430973029929009	FALSE
HepG2	G3BP1	24087	0.000515885775211	1	2.15994657699174	FALSE
HepG2	HLTF	270375	0.005790784094021	1	0.192423978548313	FALSE
HepG2	HNRNPA1	590724	0.012651891421752	1	0.088072658635844	FALSE
HepG2	HNRNPC	880024	0.018848003630352	2	0.118239123478451	TRUE
HepG2	HNRNPL	571862	0.012247912616088	2	0.181955203178389	FALSE
HepG2	HNRNPU	384074	0.008225944004168	1	0.135459919702974	FALSE
HepG2	QKI	294484	0.006307141056472	4	0.706681968460086	FALSE
HepG2	RBM22	169577	0.003631932665046	1	0.306802415421903	FALSE
HepG2	RBM5	230897	0.004945260009088	1	0.225323989484489	TRUE
HepG2	UCHL5	201213	0.00430949991645	1	0.258564969460224	FALSE
HepG2	ZC3H11A	326633	0.006995695537613	1	0.159281619432207	FALSE
K562	CSTF2T	215118	0.004607311669857	1	0.241851603306092	FALSE
K562	EXOSC5	163787	0.003507924750466	2	0.635296246954886	FALSE
K562	FASTKD2	55225	0.001182787060905	1	0.942084802172927	FALSE
K562	HLTF	157472	0.003372672594928	2	0.660773130461289	FALSE
K562	HNRNPL	527655	0.011301104692114	2	0.197199432204755	FALSE
K562	HNRNPU	706052	0.015121940605276	1	0.073686687666064	FALSE
K562	ILF3	351169	0.007521197816045	1	0.148152693432507	TRUE
K562	KHDRBS1	509365	0.010909376754695	4	0.408560723253462	TRUE
K562	NSUN2	19825	0.000424603956224	1	2.62429423455233	FALSE
K562	PUS1	26788	0.000573734717746	1	1.94216190831716	FALSE
K562	QKI	77069	0.001650633155218	1	0.675065632095915	FALSE
K562	SAFB2	383009	0.008203134258222	2	0.271673162771632	TRUE
K562	TAF15	184423	0.003949898381772	1	0.28210490665481	FALSE
K562	ZC3H11A	99807	0.002137626585564	1	0.521272387708276	FALSE
Table description:
The relative enrichment of nucleotide coverage of RNA-binding protein (RBP) binding events in human nimtRNAs over background are listed. Background is defined by bound nucleotide coverage of each RBP over all annotated human introns. Fold enrichment is a measure for the RBP coverage of the nimtRNA where enrichment > 1 indicates that nimtRNA coverage of the RBP is higher than expected in compariso…
