# Supplementary material for: Intronic tRNAs of mitochondrial origin regulate constitutive and alternative splicing
Source: Genome Biol. 2020 Dec 8;21:299. doi: 10.1186/s13059-020-02199-6 (PMC7722341; doi:10.1186/s13059-020-02199-6)
Supplement: Supplementary file 8 — Additional file 8. ENCODE sources. List of ENCODE sources used for nimtRNA eCLIP meta-analysis. [file 13059_2020_2199_MOESM8_ESM.txt]

https://www.encodeproject.org/metadata/type%3DExperiment%26files.output_type%3Dpeaks%26files.file_type%3Dbed%2BnarrowPeak%26files.assembly%3DGRCh38/metadata.tsv -X GET -H "Accept: text/tsv" -H "Content-Type: application/json" --data '{"elements": ["/experiments/ENCSR922WJV/","/experiments/ENCSR366DGX/","/experiments/ENCSR580OFI/","/experiments/ENCSR023PKW/","/experiments/ENCSR046JHH/","/experiments/ENCSR337XGI/","/experiments/ENCSR977OXG/","/experiments/ENCSR177QQY/","/experiments/ENCSR356ZMO/","/experiments/ENCSR820UYE/","/experiments/ENCSR356MSW/","/experiments/ENCSR368GER/","/experiments/ENCSR202HKN/","/experiments/ENCSR964VOX/","/experiments/ENCSR584TCR/","/experiments/ENCSR819XBT/","/experiments/ENCSR565DGW/","/experiments/ENCSR085JPB/","/experiments/ENCSR734ZHL/","/experiments/ENCSR735HOK/","/experiments/ENCSR975KIR/","/experiments/ENCSR739VVT/","/experiments/ENCSR958FKZ/","/experiments/ENCSR023UHL/","/experiments/ENCSR349KMG/","/experiments/ENCSR589YHM/","/experiments/ENCSR384MWO/","/experiments/ENCSR845VGB/","/experiments/ENCSR861PAR/","/experiments/ENCSR930BZL/","/experiments/ENCSR224QWC/","/experiments/ENCSR308YNT/","/experiments/ENCSR361OCV/","/experiments/ENCSR307YIW/","/experiments/ENCSR973HOJ/","/experiments/ENCSR089BXO/","/experiments/ENCSR352STY/","/experiments/ENCSR623VEQ/","/experiments/ENCSR647HOX/","/experiments/ENCSR532VUB/","/experiments/ENCSR693JWP/","/experiments/ENCSR721HPX/","/experiments/ENCSR484LAB/","/experiments/ENCSR634MFO/","/experiments/ENCSR970FEW/","/experiments/ENCSR979EWD/","/experiments/ENCSR145NLR/","/experiments/ENCSR606BPV/","/experiments/ENCSR249ROI/","/experiments/ENCSR488JKQ/","/experiments/ENCSR018WPY/","/experiments/ENCSR349CMI/","/experiments/ENCSR322HHA/","/experiments/ENCSR256CHX/","/experiments/ENCSR154CSN/","/experiments/ENCSR440SUX/","/experiments/ENCSR040QLV/","/experiments/ENCSR339FUY/","/experiments/ENCSR658IQB/","/experiments/ENCSR432XUP/","/experiments/ENCSR774RFN/","/experiments/ENCSR303OQD/","/experiments/ENCSR196INN/","/experiments/ENCSR041NUV/","/experiments/ENCSR893EFU/","/experiments/ENCSR438KWZ/","/experiments/ENCSR301TFY/","/experiments/ENCSR916XIV/","/experiments/ENCSR018RVZ/","/experiments/ENCSR097NEE/","/experiments/ENCSR947JVR/","/experiments/ENCSR529GSJ/","/experiments/ENCSR240MVJ/","/experiments/ENCSR919HSE/","/experiments/ENCSR301UQM/","/experiments/ENCSR328LLU/","/experiments/ENCSR529FKI/","/experiments/ENCSR365NVO/","/experiments/ENCSR923NKN/","/experiments/ENCSR373ODC/","/experiments/ENCSR121GQH/","/experiments/ENCSR351PVI/","/experiments/ENCSR081JYH/","/experiments/ENCSR202BFN/","/experiments/ENCSR943MHU/","/experiments/ENCSR724RDN/","/experiments/ENCSR755TJC/","/experiments/ENCSR628IDK/","/experiments/ENCSR484LTQ/","/experiments/ENCSR314UMJ/","/experiments/ENCSR013CTQ/","/experiments/ENCSR834YLD/","/experiments/ENCSR657TZZ/","/experiments/ENCSR970NKP/","/experiments/ENCSR568DZW/","/experiments/ENCSR489ABS/","/experiments/ENCSR520BZQ/","/experiments/ENCSR456JJQ/","/experiments/ENCSR133QEA/","/experiments/ENCSR841EQA/","/experiments/ENCSR194HZU/","/experiments/ENCSR366YOG/","/experiments/ENCSR135VMS/","/experiments/ENCSR022BVV/","/experiments/ENCSR663WES/","/experiments/ENCSR661ICQ/","/experiments/ENCSR539ZTS/","/experiments/ENCSR057DWB/","/experiments/ENCSR059CWF/","/experiments/ENCSR506UPY/","/experiments/ENCSR269AJF/","/experiments/ENCSR862QCH/","/experiments/ENCSR907GUB/","/experiments/ENCSR647CLF/","/experiments/ENCSR490IEE/","/experiments/ENCSR267OLV/","/experiments/ENCSR238CLX/","/experiments/ENCSR141OIM/","/experiments/ENCSR888YTT/","/experiments/ENCSR916SRV/","/experiments/ENCSR412NOW/","/experiments/ENCSR000SSH/","/experiments/ENCSR887FHF/","/experiments/ENCSR961OKA/","/experiments/ENCSR815VVI/","/experiments/ENCSR291XPT/","/experiments/ENCSR987NYS/","/experiments/ENCSR018ZUE/","/experiments/ENCSR295OKT/","/experiments/ENCSR580MFX/","/experiments/ENCSR744GEU/","/experiments/ENCSR062NNB/","/experiments/ENCSR527DXF/","/experiments/ENCSR061SZV/","/experiments/ENCSR121NVA/","/experiments/ENCSR921SXC/","/experiments/ENCSR384KAN/","/experiments/ENCSR331VNX/","/experiments/ENCSR197INS/","/experiments/ENCSR993FMY/","/experiments/ENCSR513NDD/","/experiments/ENCSR570WLM/","/experiments/ENCSR468FSW/","/experiments/ENCSR668MJX/","/experiments/ENCSR456KXI/","/experiments/ENCSR887LPK/","/experiments/ENCSR993OLA/","/experiments/ENCSR267UCX/","/experiments/ENCSR483NOP/","/experiments/ENCSR795CAI/","/experiments/ENCSR576SHT/","/experiments/ENCSR485QCG/","/experiments/ENCSR769UEW/","/experiments/ENCSR061EVO/","/experiments/ENCSR663NRA/","/experiments/ENCSR290VLT/","/experiments/ENCSR844RVX/","/experiments/ENCSR773KRC/","/experiments/ENCSR128VXC/","/experiments/ENCSR001VAC/","/experiments/ENCSR861GYE/","/experiments/ENCSR754NDA/","/experiments/ENCSR999WKT/","/experiments/ENCSR981WKN/","/experiments/ENCSR653HQC/","/experiments/ENCSR571VHI/","/experiments/ENCSR840DRD/","/experiments/ENCSR648LAH/","/experiments/ENCSR331MIC/","/experiments/ENCSR867ZVK/","/experiments/ENCSR830BSQ/","/experiments/ENCSR506OTC/","/experiments/ENCSR006OEQ/","/experiments/ENCSR820DQJ/","/experiments/ENCSR438GZQ/","/experiments/ENCSR805SRN/","/experiments/ENCSR154HRN/","/experiments/ENCSR534YOI/","/experiments/ENCSR712IAG/","/experiments/ENCSR550DVK/","/experiments/ENCSR279UJF/","/experiments/ENCSR989VIY/","/experiments/ENCSR893RAV/","/experiments/ENCSR786TSC/"]}'
https://www.encodeproject.org/files/ENCFF417KUY/@@download/ENCFF417KUY.bed.gz
https://www.encodeproject.org/files/ENCFF067WCL/@@download/ENCFF067WCL.bed.gz
https://www.encodeproject.org/files/ENCFF953WTP/@@download/ENCFF953WTP.bed.gz
https://www.encodeproject.org/files/ENCFF094VSP/@@download/ENCFF094VSP.bed.gz
https://www.encodeproject.org/files/ENCFF824WZJ/@@download/ENCFF824WZJ.bed.gz
https://www.encodeproject.org/files/ENCFF862EKD/@@download/ENCFF862EKD.bed.gz
https://www.encodeproject.org/files/ENCFF370BLG/@@download/ENCFF370BLG.bed.gz
https://www.encodeproject.org/files/ENCFF976VFC/@@download/ENCFF976VFC.bed.gz
https://www.encodeproject.org/files/ENCFF665BGJ/@@download/ENCFF665BGJ.bed.gz
https://www.encodeproject.org/files/ENCFF056OAB/@@download/ENCFF056OAB.bed.gz
https://www.encodeproject.org/files/ENCFF399MVB/@@download/ENCFF399MVB.bed.gz
https://www.encodeproject.org/files/ENCFF232WUE/@@download/ENCFF232WUE.bed.gz
https://www.encodeproject.org/files/ENCFF882APR/@@download/ENCFF882APR.bed.gz
https://www.encodeproject.org/files/ENCFF331HUW/@@download/ENCFF331HUW.bed.gz
https://www.encodeproject.org/files/ENCFF227EJF/@@download/ENCFF227EJF.bed.gz
https://www.encodeproject.org/files/ENCFF611AHG/@@download/ENCFF611AHG.bed.gz
https://www.encodeproject.org/files/ENCFF988MWD/@@download/ENCFF988MWD.bed.gz
https://www.encodeproject.org/files/ENCFF771QAU/@@download/ENCFF771QAU.bed.gz
https://www.encodeproject.org/files/ENCFF766DUS/@@download/ENCFF766DUS.bed.gz
https://www.encodeproject.org/files/ENCFF121XCN/@@download/ENCFF121XCN.bed.gz
https://www.encodeproject.org/files/ENCFF900IOH/@@download/ENCFF900IOH.bed.gz
https://www.encodeproject.org/files/ENCFF013SWN/@@download/ENCFF013SWN.bed.gz
https://www.encodeproject.org/files/ENCFF563XEI/@@download/ENCFF563XEI.bed.gz
https://www.encodeproject.org/files/ENCFF005GER/@@download/ENCFF005GER.bed.gz
https://www.encodeproject.org/files/ENCFF446NFS/@@download/ENCFF446NFS.bed.gz
https://www.encodeproject.org/files/ENCFF992ALD/@@download/ENCFF992ALD.bed.gz
https://www.encodeproject.org/files/ENCFF678FCX/@@download/ENCFF678FCX.bed.gz
https://www.encodeproject.org/files/ENCFF240IEE/@@download/ENCFF240IEE.bed.gz
https://www.encodeproject.org/files/ENCFF620JUD/@@download/ENCFF620JUD.bed.gz
https://www.encodeproject.org/files/ENCFF949QGM/@@download/ENCFF949QGM.bed.gz
https://www.encodeproject.org/files/ENCFF252MTE/@@download/ENCFF252MTE.bed.gz
https://www.encodeproject.org/files/ENCFF991OSY/@@download/ENCFF991OSY.bed.gz
https://www.encodeproject.org/files/ENCFF048FDF/@@download/ENCFF048FDF.bed.gz
https://www.encodeproject.org/files/ENCFF010IOJ/@@download/ENCFF010IOJ.bed.gz
https://www.encodeproject.org/files/ENCFF443ABK/@@download/ENCFF443ABK.bed.gz
https://www.encodeproject.org/files/ENCFF033EFV/@@download/ENCFF033EFV.bed.gz
https://www.encodeproject.org/files/ENCFF369RBP/@@download/ENCFF369RBP.bed.gz
https://www.encodeproject.org/files/ENCFF388GZP/@@download/ENCFF388GZP.bed.gz
https://www.encodeproject.org/files/ENCFF634UAC/@@download/ENCFF634UAC.bed.gz
https://www.encodeproject.org/files/ENCFF739ERP/@@download/ENCFF739ERP.bed.gz
https://www.encodeproject.org/files/ENCFF233BIC/@@download/ENCFF233BIC.bed.gz
https://www.encodeproject.org/files/ENCFF749IUB/@@download/ENCFF749IUB.bed.gz
https://www.encodeproject.org/files/ENCFF965UZI/@@download/ENCFF965UZI.bed.gz
https://www.encodeproject.org/files/ENCFF584CZB/@@download/ENCFF584CZB.bed.gz
https://www.encodeproject.org/files/ENCFF799ERK/@@download/ENCFF799ERK.bed.gz
https://www.encodeproject.org/files/ENCFF506GKX/@@download/ENCFF506GKX.bed.gz
https://www.encodeproject.org/files/ENCFF205KCK/@@download/ENCFF205KCK.bed.gz
https://www.encodeproject.org/files/ENCFF899HHP/@@download/ENCFF899HHP.bed.gz
https://www.encodeproject.org/files/ENCFF022IWU/@@download/ENCFF022IWU.bed.gz
https://www.encodeproject.org/files/ENCFF620UYD/@@download/ENCFF620UYD.bed.gz
https://www.encodeproject.org/files/ENCFF094MQV/@@download/ENCFF094MQV.bed.gz
https://www.encodeproject.org/files/ENCFF204THM/@@download/ENCFF204THM.bed.gz
https://www.encodeproject.org/files/ENCFF501GXB/@@download/ENCFF501GXB.bed.gz
https://www.encodeproject.org/files/ENCFF033MGP/@@download/ENCFF033MGP.bed.gz
https://www.encodeproject.org/files/ENCFF349HTU/@@download/ENCFF349HTU.bed.gz
https://www.encodeproject.org/files/ENCFF931DET/@@download/ENCFF931DET.bed.gz
https://www.encodeproject.org/files/ENCFF955LYD/@@download/ENCFF955LYD.bed.gz
https://www.encodeproject.org/files/ENCFF073PST/@@download/ENCFF073PST.bed.gz
https://www.encodeproject.org/files/ENCFF636MSJ/@@download/ENCFF636MSJ.bed.gz
https://www.encodeproject.org/files/ENCFF323PUC/@@download/ENCFF323PUC.bed.gz
https://www.encodeproject.org/files/ENCFF146BNV/@@download/ENCFF146BNV.bed.gz
https://www.encodeproject.org/files/ENCFF840HCE/@@download/ENCFF840HCE.bed.gz
https://www.encodeproject.org/files/ENCFF644EIR/@@download/ENCFF644EIR.bed.gz
https://www.encodeproject.org/files/ENCFF121SHB/@@download/ENCFF121SHB.bed.gz
https://www.encodeproject.org/files/ENCFF508LHH/@@download/ENCFF508LHH.bed.gz
https://www.encodeproject.org/files/ENCFF198ULC/@@download/ENCFF198ULC.bed.gz
https://www.encodeproject.org/files/ENCFF467UOO/@@download/ENCFF467UOO.bed.gz
https://www.encodeproject.org/files/ENCFF302ROS/@@download/ENCFF302ROS.bed.gz
https://www.encodeproject.org/files/ENCFF612HOP/@@download/ENCFF612HOP.bed.gz
https://www.encodeproject.org/files/ENCFF225KPX/@@download/ENCFF225KPX.bed.gz
https://www.encodeproject.org/files/ENCFF858FNU/@@download/ENCFF858FNU.bed.gz
https://www.encodeproject.org/files/ENCFF223JMV/@@download/ENCFF223JMV.bed.gz
https://www.encodeproject.org/files/ENCFF097KHT/@@download/ENCFF097KHT.bed.gz
https://www.encodeproject.org/files/ENCFF697NZQ/@@download/ENCFF697NZQ.bed.gz
https://www.encodeproject.org/files/ENCFF848JWA/@@download/ENCFF848JWA.bed.gz
https://www.encodeproject.org/files/ENCFF300YSV/@@download/ENCFF300YSV.bed.gz
https://www.encodeproject.org/files/ENCFF489WZV/@@download/ENCFF489WZV.bed.gz
https://www.encodeproject.org/files/ENCFF941GJK/@@download/ENCFF941GJK.bed.gz
https://www.encodeproject.org/files/ENCFF702QGF/@@download/ENCFF702QGF.bed.gz
https://www.encodeproject.org/files/ENCFF638WRZ/@@download/ENCFF638WRZ.bed.gz
https://www.encodeproject.org/files/ENCFF112MVG/@@download/ENCFF112MVG.bed.gz
https://www.encodeproject.org/files/ENCFF450HVR/@@download/ENCFF450HVR.bed.gz
https://www.encodeproject.org/files/ENCFF880BDZ/@@download/ENCFF880BDZ.bed.gz
https://www.encodeproject.org/files/ENCFF553PTT/@@download/ENCFF553PTT.bed.gz
https://www.encodeproject.org/files/ENCFF026UJY/@@download/ENCFF026UJY.bed.gz
https://www.encodeproject.org/files/ENCFF353ULN/@@download/ENCFF353ULN.bed.gz
https://www.encodeproject.org/files/ENCFF783INO/@@download/ENCFF783INO.bed.gz
https://www.encodeproject.org/files/ENCFF712HCB/@@download/ENCFF712HCB.bed.gz
https://www.encodeproject.org/files/ENCFF826MPO/@@download/ENCFF826MPO.bed.gz
https://www.encodeproject.org/files/ENCFF239GPP/@@download/ENCFF239GPP.bed.gz
https://www.encodeproject.org/files/ENCFF342RHD/@@download/ENCFF342RHD.bed.gz
https://www.encodeproject.org/files/ENCFF203AWR/@@download/ENCFF203AWR.bed.gz
https://www.encodeproject.org/files/ENCFF328KJW/@@download/ENCFF328KJW.bed.gz
https://www.encodeproject.org/files/ENCFF890DJI/@@download/ENCFF890DJI.bed.gz
https://www.encodeproject.org/files/ENCFF715LJJ/@@download/ENCFF715LJJ.bed.gz
https://www.encodeproject.org/files/ENCFF709FEU/@@download/ENCFF709FEU.bed.gz
https://www.encodeproject.org/files/ENCFF327VCE/@@download/ENCFF327VCE.bed.gz
https://www.encodeproject.org/files/ENCFF957KNE/@@download/ENCFF957KNE.bed.gz
https://www.encodeproject.org/files/ENCFF801OMV/@@download/ENCFF801OMV.bed.gz
https://www.encodeproject.org/files/ENCFF796RMF/@@download/ENCFF796RMF.bed.gz
https://www.encodeproject.org/files/ENCFF128MQR/@@download/ENCFF128MQR.bed.gz
https://www.encodeproject.org/files/ENCFF714YXE/@@download/ENCFF714YXE.bed.gz
https://www.encodeproject.org/files/ENCFF285IGP/@@download/ENCFF285IGP.bed.gz
https://www.encodeproject.org/files/ENCFF389TCM/@@download/ENCFF389TCM.bed.gz
https://www.encodeproject.org/files/ENCFF282VKB/@@download/ENCFF282VKB.bed.gz
https://www.encodeproject.org/files/ENCFF110QAU/@@download/ENCFF110QAU.bed.gz
https://www.encodeproject.org/files/ENCFF093FTO/@@download/ENCFF093FTO.bed.gz
https://www.encodeproject.org/files/ENCFF560RWD/@@download/ENCFF560RWD.bed.gz
https://www.encodeproject.org/files/ENCFF854BHP/@@download/ENCFF854BHP.bed.gz
https://www.encodeproject.org/files/ENCFF110MMH/@@download/ENCFF110MMH.bed.gz
https://www.encodeproject.org/files/ENCFF967UUI/@@download/ENCFF967UUI.bed.gz
https://www.encodeproject.org/files/ENCFF241DVU/@@download/ENCFF241DVU.bed.gz
https://www.encodeproject.org/files/ENCFF408HQB/@@download/ENCFF408HQB.bed.gz
https://www.encodeproject.org/files/ENCFF638WUB/@@download/ENCFF638WUB.bed.gz
https://www.encodeproject.org/files/ENCFF524ZZB/@@download/ENCFF524ZZB.bed.gz
https://www.encodeproject.org/files/ENCFF988HSD/@@download/ENCFF988HSD.bed.gz
https://www.encodeproject.org/files/ENCFF082VUD/@@download/ENCFF082VUD.bed.gz
https://www.encodeproject.org/files/ENCFF999ZAW/@@download/ENCFF999ZAW.bed.gz
https://www.encodeproject.org/files/ENCFF186QJV/@@download/ENCFF186QJV.bed.gz
https://www.encodeproject.org/files/ENCFF579FWN/@@download/ENCFF579FWN.bed.gz
https://www.encodeproject.org/files/ENCFF914VUW/@@download/ENCFF914VUW.bed.gz
https://www.encodeproject.org/files/ENCFF502OYV/@@download/ENCFF502OYV.bed.gz
https://www.encodeproject.org/files/ENCFF098REE/@@download/ENCFF098REE.bed.gz
https://www.encodeproject.org/files/ENCFF313WDF/@@download/ENCFF313WDF.bed.gz
https://www.encodeproject.org/files/ENCFF606CVG/@@download/ENCFF606CVG.bed.gz
https://www.encodeproject.org/files/ENCFF650CMA/@@download/ENCFF650CMA.bed.gz
https://www.encodeproject.org/files/ENCFF664RLU/@@download/ENCFF664RLU.bed.gz
https://www.encodeproject.org/files/ENCFF526OQL/@@download/ENCFF526OQL.bed.gz
https://www.encodeproject.org/files/ENCFF167CDB/@@download/ENCFF167CDB.bed.gz
https://www.encodeproject.org/files/ENCFF558RNJ/@@download/ENCFF558RNJ.bed.gz
https://www.encodeproject.org/files/ENCFF081JME/@@download/ENCFF081JME.bed.gz
https://www.encodeproject.org/files/ENCFF246EPM/@@download/ENCFF246EPM.bed.gz
https://www.encodeproject.org/files/ENCFF929AWR/@@download/ENCFF929AWR.bed.gz
https://www.encodeproject.org/files/ENCFF219KHR/@@download/ENCFF219KHR.bed.gz
https://www.encodeproject.org/files/ENCFF236THW/@@download/ENCFF236THW.bed.gz
https://www.encodeproject.org/files/ENCFF058OOW/@@download/ENCFF058OOW.bed.gz
https://www.encodeproject.org/files/ENCFF578TMK/@@download/ENCFF578TMK.bed.gz
https://www.encodeproject.org/files/ENCFF263QPA/@@download/ENCFF263QPA.bed.gz
https://www.encodeproject.org/files/ENCFF886SDQ/@@download/ENCFF886SDQ.bed.gz
https://www.encodeproject.org/files/ENCFF998WZW/@@download/ENCFF998WZW.bed.gz
https://www.encodeproject.org/files/ENCFF076GHL/@@download/ENCFF076GHL.bed.gz
https://www.encodeproject.org/files/ENCFF050VVI/@@download/ENCFF050VVI.bed.gz
https://www.encodeproject.org/files/ENCFF182RWR/@@download/ENCFF182RWR.bed.gz
https://www.encodeproject.org/files/ENCFF151VUB/@@download/ENCFF151VUB.bed.gz
https://www.encodeproject.org/files/ENCFF137YFD/@@download/ENCFF137YFD.bed.gz
https://www.encodeproject.org/files/ENCFF645PLG/@@download/ENCFF645PLG.bed.gz
https://www.encodeproject.org/files/ENCFF560WXZ/@@download/ENCFF560WXZ.bed.gz
https://www.encodeproject.org/files/ENCFF445ENC/@@download/ENCFF445ENC.bed.gz
https://www.encodeproject.org/files/ENCFF005PKK/@@download/ENCFF005PKK.bed.gz
https://www.encodeproject.org/files/ENCFF327FBF/@@download/ENCFF327FBF.bed.gz
https://www.encodeproject.org/files/ENCFF027MEO/@@download/ENCFF027MEO.bed.gz
https://www.encodeproject.org/files/ENCFF684OXK/@@download/ENCFF684OXK.bed.gz
https://www.encodeproject.org/files/ENCFF134NUB/@@download/ENCFF134NUB.bed.gz
https://www.encodeproject.org/files/ENCFF862ZPV/@@download/ENCFF862ZPV.bed.gz
https://www.encodeproject.org/files/ENCFF092TPS/@@download/ENCFF092TPS.bed.gz
https://www.encodeproject.org/files/ENCFF174GUB/@@download/ENCFF174GUB.bed.gz
https://www.encodeproject.org/files/ENCFF480NUZ/@@download/ENCFF480NUZ.bed.gz
https://www.encodeproject.org/files/ENCFF457ETB/@@download/ENCFF457ETB.bed.gz
https://www.encodeproject.org/files/ENCFF845EEJ/@@download/ENCFF845EEJ.bed.gz
https://www.encodeproject.org/files/ENCFF559HGK/@@download/ENCFF559HGK.bed.gz
https://www.encodeproject.org/files/ENCFF220VDV/@@download/ENCFF220VDV.bed.gz
https://www.encodeproject.org/files/ENCFF987VIP/@@download/ENCFF987VIP.bed.gz
https://www.encodeproject.org/files/ENCFF141DOI/@@download/ENCFF141DOI.bed.gz
https://www.encodeproject.org/files/ENCFF625AZC/@@download/ENCFF625AZC.bed.gz
https://www.encodeproject.org/files/ENCFF019IEW/@@download/ENCFF019IEW.bed.gz
https://www.encodeproject.org/files/ENCFF752JNY/@@download/ENCFF752JNY.bed.gz
https://www.encodeproject.org/files/ENCFF501TRY/@@download/ENCFF501TRY.bed.gz
https://www.encodeproject.org/files/ENCFF175VJO/@@download/ENCFF175VJO.bed.gz
https://www.encodeproject.org/files/ENCFF886XUO/@@download/ENCFF886XUO.bed.gz
https://www.encodeproject.org/files/ENCFF205JTY/@@download/ENCFF205JTY.bed.gz
https://www.encodeproject.org/files/ENCFF373NZF/@@download/ENCFF373NZF.bed.gz
https://www.encodeproject.org/files/ENCFF385MJU/@@download/ENCFF385MJU.bed.gz
https://www.encodeproject.org/files/ENCFF623LPT/@@download/ENCFF623LPT.bed.gz
https://www.encodeproject.org/files/ENCFF353RQP/@@download/ENCFF353RQP.bed.gz
https://www.encodeproject.org/files/ENCFF972ZMJ/@@download/ENCFF972ZMJ.bed.gz
https://www.encodeproject.org/files/ENCFF150ZOO/@@download/ENCFF150ZOO.bed.gz
https://www.encodeproject.org/files/ENCFF899HGF/@@download/ENCFF899HGF.bed.gz
https://www.encodeproject.org/files/ENCFF537KWB/@@download/ENCFF537KWB.bed.gz
https://www.encodeproject.org/files/ENCFF701ZYH/@@download/ENCFF701ZYH.bed.gz
https://www.encodeproject.org/files/ENCFF142OCF/@@download/ENCFF142OCF.bed.gz
https://www.encodeproject.org/files/ENCFF642GNE/@@download/ENCFF642GNE.bed.gz
https://www.encodeproject.org/files/ENCFF454MWQ/@@download/ENCFF454MWQ.bed.gz
https://www.encodeproject.org/files/ENCFF514GGZ/@@download/ENCFF514GGZ.bed.gz
https://www.encodeproject.org/files/ENCFF869RUC/@@download/ENCFF869RUC.bed.gz
https://www.encodeproject.org/files/ENCFF348TAB/@@download/ENCFF348TAB.bed.gz
https://www.encodeproject.org/files/ENCFF736HGJ/@@download/ENCFF736HGJ.bed.gz
https://www.encodeproject.org/files/ENCFF311PHS/@@download/ENCFF311PHS.bed.gz
https://www.encodeproject.org/files/ENCFF401TWM/@@download/ENCFF401TWM.bed.gz
https://www.encodeproject.org/files/ENCFF185OEI/@@download/ENCFF185OEI.bed.gz
https://www.encodeproject.org/files/ENCFF484NSW/@@download/ENCFF484NSW.bed.gz
https://www.encodeproject.org/files/ENCFF106YFV/@@download/ENCFF106YFV.bed.gz
https://www.encodeproject.org/files/ENCFF028GAJ/@@download/ENCFF028GAJ.bed.gz
https://www.encodeproject.org/files/ENCFF966QXZ/@@download/ENCFF966QXZ.bed.gz
https://www.encodeproject.org/files/ENCFF014YMA/@@download/ENCFF014YMA.bed.gz
https://www.encodeproject.org/files/ENCFF945NFS/@@download/ENCFF945NFS.bed.gz
https://www.encodeproject.org/files/ENCFF406MSI/@@download/ENCFF406MSI.bed.gz
https://www.encodeproject.org/files/ENCFF114YWP/@@download/ENCFF114YWP.bed.gz
https://www.encodeproject.org/files/ENCFF854GBT/@@download/ENCFF854GBT.bed.gz
https://www.encodeproject.org/files/ENCFF037TVC/@@download/ENCFF037TVC.bed.gz
https://www.encodeproject.org/files/ENCFF669TNM/@@download/ENCFF669TNM.bed.gz
https://www.encodeproject.org/files/ENCFF606RXB/@@download/ENCFF606RXB.bed.gz
https://www.encodeproject.org/files/ENCFF918KMT/@@download/ENCFF918KMT.bed.gz
https://www.encodeproject.org/files/ENCFF674TKN/@@download/ENCFF674TKN.bed.gz
https://www.encodeproject.org/files/ENCFF348TPU/@@download/ENCFF348TPU.bed.gz
https://www.encodeproject.org/files/ENCFF950VZO/@@download/ENCFF950VZO.bed.gz
https://www.encodeproject.org/files/ENCFF654YLH/@@download/ENCFF654YLH.bed.gz
https://www.encodeproject.org/files/ENCFF515JTZ/@@download/ENCFF515JTZ.bed.gz
https://www.encodeproject.org/files/ENCFF349SVY/@@download/ENCFF349SVY.bed.gz
https://www.encodeproject.org/files/ENCFF548SIH/@@download/ENCFF548SIH.bed.gz
https://www.encodeproject.org/files/ENCFF645IXY/@@download/ENCFF645IXY.bed.gz
https://www.encodeproject.org/files/ENCFF822NWY/@@download/ENCFF822NWY.bed.gz
https://www.encodeproject.org/files/ENCFF996BXS/@@download/ENCFF996BXS.bed.gz
https://www.encodeproject.org/files/ENCFF409DPS/@@download/ENCFF409DPS.bed.gz
https://www.encodeproject.org/files/ENCFF663QIZ/@@download/ENCFF663QIZ.bed.gz
https://www.encodeproject.org/files/ENCFF143TAM/@@download/ENCFF143TAM.bed.gz
https://www.encodeproject.org/files/ENCFF190UCK/@@download/ENCFF190UCK.bed.gz
https://www.encodeproject.org/files/ENCFF777NMK/@@download/ENCFF777NMK.bed.gz
https://www.encodeproject.org/files/ENCFF635SWD/@@download/ENCFF635SWD.bed.gz
https://www.encodeproject.org/files/ENCFF871UZO/@@download/ENCFF871UZO.bed.gz
https://www.encodeproject.org/files/ENCFF692RZM/@@download/ENCFF692RZM.bed.gz
https://www.encodeproject.org/files/ENCFF355UYF/@@download/ENCFF355UYF.bed.gz
https://www.encodeproject.org/files/ENCFF933CZY/@@download/ENCFF933CZY.bed.gz
https://www.encodeproject.org/files/ENCFF559XNJ/@@download/ENCFF559XNJ.bed.gz
https://www.encodeproject.org/files/ENCFF787HQF/@@download/ENCFF787HQF.bed.gz
https://www.encodeproject.org/files/ENCFF452MJL/@@download/ENCFF452MJL.bed.gz
https://www.encodeproject.org/files/ENCFF813JIK/@@download/ENCFF813JIK.bed.gz
https://www.encodeproject.org/files/ENCFF623SYZ/@@download/ENCFF623SYZ.bed.gz
https://www.encodeproject.org/files/ENCFF556DEY/@@download/ENCFF556DEY.bed.gz
https://www.encodeproject.org/files/ENCFF726SQU/@@download/ENCFF726SQU.bed.gz
https://www.encodeproject.org/files/ENCFF130PWU/@@download/ENCFF130PWU.bed.gz
https://www.encodeproject.org/files/ENCFF100OEX/@@download/ENCFF100OEX.bed.gz
https://www.encodeproject.org/files/ENCFF392AEV/@@download/ENCFF392AEV.bed.gz
https://www.encodeproject.org/files/ENCFF100JBV/@@download/ENCFF100JBV.bed.gz
https://www.encodeproject.org/files/ENCFF902IDT/@@download/ENCFF902IDT.bed.gz
https://www.encodeproject.org/files/ENCFF986XOC/@@download/ENCFF986XOC.bed.gz
https://www.encodeproject.org/files/ENCFF065ZXM/@@download/ENCFF065ZXM.bed.gz
https://www.encodeproject.org/files/ENCFF953KUR/@@download/ENCFF953KUR.bed.gz
https://www.encodeproject.org/files/ENCFF031FMO/@@download/ENCFF031FMO.bed.gz
https://www.encodeproject.org/files/ENCFF374XQF/@@download/ENCFF374XQF.bed.gz
https://www.encodeproject.org/files/ENCFF127WMZ/@@download/ENCFF127WMZ.bed.gz
https://www.encodeproject.org/files/ENCFF534JCV/@@download/ENCFF534JCV.bed.gz
https://www.encodeproject.org/files/ENCFF540HIX/@@download/ENCFF540HIX.bed.gz
https://www.encodeproject.org/files/ENCFF519RGA/@@download/ENCFF519RGA.bed.gz
https://www.encodeproject.org/files/ENCFF889AWX/@@download/ENCFF889AWX.bed.gz
https://www.encodeproject.org/files/ENCFF933LJZ/@@download/ENCFF933LJZ.bed.gz
https://www.encodeproject.org/files/ENCFF490BSS/@@download/ENCFF490BSS.bed.gz
https://www.encodeproject.org/files/ENCFF618WYU/@@download/ENCFF618WYU.bed.gz
https://www.encodeproject.org/files/ENCFF734UNZ/@@download/ENCFF734UNZ.bed.gz
https://www.encodeproject.org/files/ENCFF813VYB/@@download/ENCFF813VYB.bed.gz
https://www.encodeproject.org/files/ENCFF797GSK/@@download/ENCFF797GSK.bed.gz
https://www.encodeproject.org/files/ENCFF599CUU/@@download/ENCFF599CUU.bed.gz
https://www.encodeproject.org/files/ENCFF722RBO/@@download/ENCFF722RBO.bed.gz
https://www.encodeproject.org/files/ENCFF609LWQ/@@download/ENCFF609LWQ.bed.gz
https://www.encodeproject.org/files/ENCFF471JAQ/@@download/ENCFF471JAQ.bed.gz
https://www.encodeproject.org/files/ENCFF761CYV/@@download/ENCFF761CYV.bed.gz
https://www.encodeproject.org/files/ENCFF587KKM/@@download/ENCFF587KKM.bed.gz
https://www.encodeproject.org/files/ENCFF882SWK/@@download/ENCFF882SWK.bed.gz
https://www.encodeproject.org/files/ENCFF171PTV/@@download/ENCFF171PTV.bed.gz
https://www.encodeproject.org/files/ENCFF914WFQ/@@download/ENCFF914WFQ.bed.gz
https://www.encodeproject.org/files/ENCFF087FYK/@@download/ENCFF087FYK.bed.gz
https://www.encodeproject.org/files/ENCFF506LVL/@@download/ENCFF506LVL.bed.gz
https://www.encodeproject.org/files/ENCFF878VVA/@@download/ENCFF878VVA.bed.gz
https://www.encodeproject.org/files/ENCFF050YWD/@@download/ENCFF050YWD.bed.gz
https://www.encodeproject.org/files/ENCFF647ZVB/@@download/ENCFF647ZVB.bed.gz
https://www.encodeproject.org/files/ENCFF056LEW/@@download/ENCFF056LEW.bed.gz
https://www.encodeproject.org/files/ENCFF769KHX/@@download/ENCFF769KHX.bed.gz
https://www.encodeproject.org/files/ENCFF545ZWD/@@download/ENCFF545ZWD.bed.gz
https://www.encodeproject.org/files/ENCFF056UAW/@@download/ENCFF056UAW.bed.gz
https://www.encodeproject.org/files/ENCFF891XHE/@@download/ENCFF891XHE.bed.gz
https://www.encodeproject.org/files/ENCFF286YIR/@@download/ENCFF286YIR.bed.gz
https://www.encodeproject.org/files/ENCFF054VLU/@@download/ENCFF054VLU.bed.gz
https://www.encodeproject.org/files/ENCFF165VFF/@@download/ENCFF165VFF.bed.gz
https://www.encodeproject.org/files/ENCFF209PMC/@@download/ENCFF209PMC.bed.gz
https://www.encodeproject.org/files/ENCFF048RLZ/@@download/ENCFF048RLZ.bed.gz
https://www.encodeproject.org/files/ENCFF331KTS/@@download/ENCFF331KTS.bed.gz
https://www.encodeproject.org/files/ENCFF570HZI/@@download/ENCFF570HZI.bed.gz
https://www.encodeproject.org/files/ENCFF011NAP/@@download/ENCFF011NAP.bed.gz
https://www.encodeproject.org/files/ENCFF399DJZ/@@download/ENCFF399DJZ.bed.gz
https://www.encodeproject.org/files/ENCFF785FUO/@@download/ENCFF785FUO.bed.gz
https://www.encodeproject.org/files/ENCFF633LQC/@@download/ENCFF633LQC.bed.gz
https://www.encodeproject.org/files/ENCFF897PMV/@@download/ENCFF897PMV.bed.gz
https://www.encodeproject.org/files/ENCFF841ZPX/@@download/ENCFF841ZPX.bed.gz
https://www.encodeproject.org/files/ENCFF087MAJ/@@download/ENCFF087MAJ.bed.gz
https://www.encodeproject.org/files/ENCFF901BYH/@@download/ENCFF901BYH.bed.gz
https://www.encodeproject.org/files/ENCFF381YRZ/@@download/ENCFF381YRZ.bed.gz
https://www.encodeproject.org/files/ENCFF039XQD/@@download/ENCFF039XQD.bed.gz
https://www.encodeproject.org/files/ENCFF382XRS/@@download/ENCFF382XRS.bed.gz
https://www.encodeproject.org/files/ENCFF621JPQ/@@download/ENCFF621JPQ.bed.gz
https://www.encodeproject.org/files/ENCFF315HYU/@@download/ENCFF315HYU.bed.gz
https://www.encodeproject.org/files/ENCFF394EQW/@@download/ENCFF394EQW.bed.gz
https://www.encodeproject.org/files/ENCFF237PCI/@@download/ENCFF237PCI.bed.gz
https://www.encodeproject.org/files/ENCFF207BXK/@@download/ENCFF207BXK.bed.gz
https://www.encodeproject.org/files/ENCFF920LSC/@@download/ENCFF920LSC.bed.gz
https://www.encodeproject.org/files/ENCFF977COP/@@download/ENCFF977COP.bed.gz
https://www.encodeproject.org/files/ENCFF809CKN/@@download/ENCFF809CKN.bed.gz
https://www.encodeproject.org/files/ENCFF960ILE/@@download/ENCFF960ILE.bed.gz
https://www.encodeproject.org/files/ENCFF572IJY/@@download/ENCFF572IJY.bed.gz
https://www.encodeproject.org/files/ENCFF904KTV/@@download/ENCFF904KTV.bed.gz
https://www.encodeproject.org/files/ENCFF747NRM/@@download/ENCFF747NRM.bed.gz
https://www.encodeproject.org/files/ENCFF608UGQ/@@download/ENCFF608UGQ.bed.gz
https://www.encodeproject.org/files/ENCFF545IBP/@@download/ENCFF545IBP.bed.gz
https://www.encodeproject.org/files/ENCFF213FHW/@@download/ENCFF213FHW.bed.gz
https://www.encodeproject.org/files/ENCFF244JER/@@download/ENCFF244JER.bed.gz
https://www.encodeproject.org/files/ENCFF650LMV/@@download/ENCFF650LMV.bed.gz
https://www.encodeproject.org/files/ENCFF853FGC/@@download/ENCFF853FGC.bed.gz
https://www.encodeproject.org/files/ENCFF185IDD/@@download/ENCFF185IDD.bed.gz
https://www.encodeproject.org/files/ENCFF365LFU/@@download/ENCFF365LFU.bed.gz
https://www.encodeproject.org/files/ENCFF357UDV/@@download/ENCFF357UDV.bed.gz
https://www.encodeproject.org/files/ENCFF660XGG/@@download/ENCFF660XGG.bed.gz
https://www.encodeproject.org/files/ENCFF498IGK/@@download/ENCFF498IGK.bed.gz
https://www.encodeproject.org/files/ENCFF828HJF/@@download/ENCFF828HJF.bed.gz
https://www.encodeproject.org/files/ENCFF177RJW/@@download/ENCFF177RJW.bed.gz
https://www.encodeproject.org/files/ENCFF366UJP/@@download/ENCFF366UJP.bed.gz
https://www.encodeproject.org/files/ENCFF704PUC/@@download/ENCFF704PUC.bed.gz
https://www.encodeproject.org/files/ENCFF352KYI/@@download/ENCFF352KYI.bed.gz
https://www.encodeproject.org/files/ENCFF644LPB/@@download/ENCFF644LPB.bed.gz
https://www.encodeproject.org/files/ENCFF135TAD/@@download/ENCFF135TAD.bed.gz
https://www.encodeproject.org/files/ENCFF962CKJ/@@download/ENCFF962CKJ.bed.gz
https://www.encodeproject.org/files/ENCFF943XOU/@@download/ENCFF943XOU.bed.gz
https://www.encodeproject.org/files/ENCFF927UFK/@@download/ENCFF927UFK.bed.gz
https://www.encodeproject.org/files/ENCFF723GHJ/@@download/ENCFF723GHJ.bed.gz
https://www.encodeproject.org/files/ENCFF371SNO/@@download/ENCFF371SNO.bed.gz
https://www.encodeproject.org/files/ENCFF005ZCI/@@download/ENCFF005ZCI.bed.gz
https://www.encodeproject.org/files/ENCFF378OYA/@@download/ENCFF378OYA.bed.gz
https://www.encodeproject.org/files/ENCFF597MMG/@@download/ENCFF597MMG.bed.gz
https://www.encodeproject.org/files/ENCFF529RBH/@@download/ENCFF529RBH.bed.gz
https://www.encodeproject.org/files/ENCFF006CBO/@@download/ENCFF006CBO.bed.gz
https://www.encodeproject.org/files/ENCFF759KCD/@@download/ENCFF759KCD.bed.gz
https://www.encodeproject.org/files/ENCFF856EHA/@@download/ENCFF856EHA.bed.gz
https://www.encodeproject.org/files/ENCFF378HWC/@@download/ENCFF378HWC.bed.gz
https://www.encodeproject.org/files/ENCFF726PFJ/@@download/ENCFF726PFJ.bed.gz
https://www.encodeproject.org/files/ENCFF402AIE/@@download/ENCFF402AIE.bed.gz
https://www.encodeproject.org/files/ENCFF618ZPP/@@download/ENCFF618ZPP.bed.gz
https://www.encodeproject.org/files/ENCFF635NZZ/@@download/ENCFF635NZZ.bed.gz
https://www.encodeproject.org/files/ENCFF454PKM/@@download/ENCFF454PKM.bed.gz
https://www.encodeproject.org/files/ENCFF802BJP/@@download/ENCFF802BJP.bed.gz
https://www.encodeproject.org/files/ENCFF746XLE/@@download/ENCFF746XLE.bed.gz
https://www.encodeproject.org/files/ENCFF210TQC/@@download/ENCFF210TQC.bed.gz
https://www.encodeproject.org/files/ENCFF644FFX/@@download/ENCFF644FFX.bed.gz
https://www.encodeproject.org/files/ENCFF730QRI/@@download/ENCFF730QRI.bed.gz
https://www.encodeproject.org/files/ENCFF060IHO/@@download/ENCFF060IHO.bed.gz
https://www.encodeproject.org/files/ENCFF671OSS/@@download/ENCFF671OSS.bed.gz
https://www.encodeproject.org/files/ENCFF797QRS/@@download/ENCFF797QRS.bed.gz
https://www.encodeproject.org/files/ENCFF163CUI/@@download/ENCFF163CUI.bed.gz
https://www.encodeproject.org/files/ENCFF452KYY/@@download/ENCFF452KYY.bed.gz
https://www.encodeproject.org/files/ENCFF736RYV/@@download/ENCFF736RYV.bed.gz
https://www.encodeproject.org/files/ENCFF588UIR/@@download/ENCFF588UIR.bed.gz
https://www.encodeproject.org/files/ENCFF356SSO/@@download/ENCFF356SSO.bed.gz
https://www.encodeproject.org/files/ENCFF858UKE/@@download/ENCFF858UKE.bed.gz
https://www.encodeproject.org/files/ENCFF167VAS/@@download/ENCFF167VAS.bed.gz
https://www.encodeproject.org/files/ENCFF996MYF/@@download/ENCFF996MYF.bed.gz
https://www.encodeproject.org/files/ENCFF907HNN/@@download/ENCFF907HNN.bed.gz
https://www.encodeproject.org/files/ENCFF594PWG/@@download/ENCFF594PWG.bed.gz
https://www.encodeproject.org/files/ENCFF894KLP/@@download/ENCFF894KLP.bed.gz
https://www.encodeproject.org/files/ENCFF566EAE/@@download/ENCFF566EAE.bed.gz
https://www.encodeproject.org/files/ENCFF383ZAQ/@@download/ENCFF383ZAQ.bed.gz
https://www.encodeproject.org/files/ENCFF899ZEH/@@download/ENCFF899ZEH.bed.gz
https://www.encodeproject.org/files/ENCFF327YTD/@@download/ENCFF327YTD.bed.gz
https://www.encodeproject.org/files/ENCFF193VAQ/@@download/ENCFF193VAQ.bed.gz
https://www.encodeproject.org/files/ENCFF810IDY/@@download/ENCFF810IDY.bed.gz
https://www.encodeproject.org/files/ENCFF766OCH/@@download/ENCFF766OCH.bed.gz
https://www.encodeproject.org/files/ENCFF966KQG/@@download/ENCFF966KQG.bed.gz
https://www.encodeproject.org/files/ENCFF105GZJ/@@download/ENCFF105GZJ.bed.gz
https://www.encodeproject.org/files/ENCFF858CSS/@@download/ENCFF858CSS.bed.gz
https://www.encodeproject.org/files/ENCFF127WRQ/@@download/ENCFF127WRQ.bed.gz
https://www.encodeproject.org/files/ENCFF532CWB/@@download/ENCFF532CWB.bed.gz
https://www.encodeproject.org/files/ENCFF034NKK/@@download/ENCFF034NKK.bed.gz
https://www.encodeproject.org/files/ENCFF273IBF/@@download/ENCFF273IBF.bed.gz
https://www.encodeproject.org/files/ENCFF472CCL/@@download/ENCFF472CCL.bed.gz
https://www.encodeproject.org/files/ENCFF886MLH/@@download/ENCFF886MLH.bed.gz
https://www.encodeproject.org/files/ENCFF262QZT/@@download/ENCFF262QZT.bed.gz
https://www.encodeproject.org/files/ENCFF683ATR/@@download/ENCFF683ATR.bed.gz
https://www.encodeproject.org/files/ENCFF797BHU/@@download/ENCFF797BHU.bed.gz
https://www.encodeproject.org/files/ENCFF516OAW/@@download/ENCFF516OAW.bed.gz
https://www.encodeproject.org/files/ENCFF314RBZ/@@download/ENCFF314RBZ.bed.gz
https://www.encodeproject.org/files/ENCFF023YVD/@@download/ENCFF023YVD.bed.gz
https://www.encodeproject.org/files/ENCFF264ODZ/@@download/ENCFF264ODZ.bed.gz
https://www.encodeproject.org/files/ENCFF141IID/@@download/ENCFF141IID.bed.gz
https://www.encodeproject.org/files/ENCFF128AKC/@@download/ENCFF128AKC.bed.gz
https://www.encodeproject.org/files/ENCFF162KHT/@@download/ENCFF162KHT.bed.gz
https://www.encodeproject.org/files/ENCFF803KPC/@@download/ENCFF803KPC.bed.gz
https://www.encodeproject.org/files/ENCFF927KRA/@@download/ENCFF927KRA.bed.gz
https://www.encodeproject.org/files/ENCFF176RGG/@@download/ENCFF176RGG.bed.gz
https://www.encodeproject.org/files/ENCFF998ACW/@@download/ENCFF998ACW.bed.gz
https://www.encodeproject.org/files/ENCFF061XNA/@@download/ENCFF061XNA.bed.gz
https://www.encodeproject.org/files/ENCFF400LMM/@@download/ENCFF400LMM.bed.gz
https://www.encodeproject.org/files/ENCFF892DVI/@@download/ENCFF892DVI.bed.gz
https://www.encodeproject.org/files/ENCFF786UOW/@@download/ENCFF786UOW.bed.gz
https://www.encodeproject.org/files/ENCFF190XSX/@@download/ENCFF190XSX.bed.gz
https://www.encodeproject.org/files/ENCFF767WUU/@@download/ENCFF767WUU.bed.gz
https://www.encodeproject.org/files/ENCFF932UXC/@@download/ENCFF932UXC.bed.gz
https://www.encodeproject.org/files/ENCFF741UNZ/@@download/ENCFF741UNZ.bed.gz
https://www.encodeproject.org/files/ENCFF103TFM/@@download/ENCFF103TFM.bed.gz
https://www.encodeproject.org/files/ENCFF158AOV/@@download/ENCFF158AOV.bed.gz
https://www.encodeproject.org/files/ENCFF188HFB/@@download/ENCFF188HFB.bed.gz
https://www.encodeproject.org/files/ENCFF016RWW/@@download/ENCFF016RWW.bed.gz
https://www.encodeproject.org/files/ENCFF934ANS/@@download/ENCFF934ANS.bed.gz
https://www.encodeproject.org/files/ENCFF214HOA/@@download/ENCFF214HOA.bed.gz
https://www.encodeproject.org/files/ENCFF508DKJ/@@download/ENCFF508DKJ.bed.gz
https://www.encodeproject.org/files/ENCFF290DFO/@@download/ENCFF290DFO.bed.gz
https://www.encodeproject.org/files/ENCFF182HYE/@@download/ENCFF182HYE.bed.gz
https://www.encodeproject.org/files/ENCFF405ETO/@@download/ENCFF405ETO.bed.gz
https://www.encodeproject.org/files/ENCFF440ROZ/@@download/ENCFF440ROZ.bed.gz
https://www.encodeproject.org/files/ENCFF534YQS/@@download/ENCFF534YQS.bed.gz
https://www.encodeproject.org/files/ENCFF230QOU/@@download/ENCFF230QOU.bed.gz
https://www.encodeproject.org/files/ENCFF073IJF/@@download/ENCFF073IJF.bed.gz
https://www.encodeproject.org/files/ENCFF232FWK/@@download/ENCFF232FWK.bed.gz
https://www.encodeproject.org/files/ENCFF744CKU/@@download/ENCFF744CKU.bed.gz
https://www.encodeproject.org/files/ENCFF258HOX/@@download/ENCFF258HOX.bed.gz
https://www.encodeproject.org/files/ENCFF421XUC/@@download/ENCFF421XUC.bed.gz
https://www.encodeproject.org/files/ENCFF288IBH/@@download/ENCFF288IBH.bed.gz
https://www.encodeproject.org/files/ENCFF614NUP/@@download/ENCFF614NUP.bed.gz
https://www.encodeproject.org/files/ENCFF978MRH/@@download/ENCFF978MRH.bed.gz
https://www.encodeproject.org/files/ENCFF680IKQ/@@download/ENCFF680IKQ.bed.gz
https://www.encodeproject.org/files/ENCFF071QDP/@@download/ENCFF071QDP.bed.gz
https://www.encodeproject.org/files/ENCFF340GPD/@@download/ENCFF340GPD.bed.gz
https://www.encodeproject.org/files/ENCFF841BJF/@@download/ENCFF841BJF.bed.gz
https://www.encodeproject.org/files/ENCFF193URO/@@download/ENCFF193URO.bed.gz
https://www.encodeproject.org/files/ENCFF492NNT/@@download/ENCFF492NNT.bed.gz
https://www.encodeproject.org/files/ENCFF951OAJ/@@download/ENCFF951OAJ.bed.gz
https://www.encodeproject.org/files/ENCFF674BUM/@@download/ENCFF674BUM.bed.gz
https://www.encodeproject.org/files/ENCFF318RDQ/@@download/ENCFF318RDQ.bed.gz
https://www.encodeproject.org/files/ENCFF040AJT/@@download/ENCFF040AJT.bed.gz
https://www.encodeproject.org/files/ENCFF649GEE/@@download/ENCFF649GEE.bed.gz
https://www.encodeproject.org/files/ENCFF498SRM/@@download/ENCFF498SRM.bed.gz
https://www.encodeproject.org/files/ENCFF788PZS/@@download/ENCFF788PZS.bed.gz
https://www.encodeproject.org/files/ENCFF307MDW/@@download/ENCFF307MDW.bed.gz
https://www.encodeproject.org/files/ENCFF774NGW/@@download/ENCFF774NGW.bed.gz
https://www.encodeproject.org/files/ENCFF647TKI/@@download/ENCFF647TKI.bed.gz
https://www.encodeproject.org/files/ENCFF208ZMI/@@download/ENCFF208ZMI.bed.gz
https://www.encodeproject.org/files/ENCFF786BCU/@@download/ENCFF786BCU.bed.gz
https://www.encodeproject.org/files/ENCFF389LEX/@@download/ENCFF389LEX.bed.gz
https://www.encodeproject.org/files/ENCFF880MWQ/@@download/ENCFF880MWQ.bed.gz
https://www.encodeproject.org/files/ENCFF141SVY/@@download/ENCFF141SVY.bed.gz
https://www.encodeproject.org/files/ENCFF372VPV/@@download/ENCFF372VPV.bed.gz
https://www.encodeproject.org/files/ENCFF957AOZ/@@download/ENCFF957AOZ.bed.gz
https://www.encodeproject.org/files/ENCFF814MSM/@@download/ENCFF814MSM.bed.gz
https://www.encodeproject.org/files/ENCFF949BFD/@@download/ENCFF949BFD.bed.gz
https://www.encodeproject.org/files/ENCFF293IZG/@@download/ENCFF293IZG.bed.gz
https://www.encodeproject.org/files/ENCFF545NBF/@@download/ENCFF545NBF.bed.gz
https://www.encodeproject.org/files/ENCFF253ZSN/@@download/ENCFF253ZSN.bed.gz
https://www.encodeproject.org/files/ENCFF121RVH/@@download/ENCFF121RVH.bed.gz
https://www.encodeproject.org/files/ENCFF957GRM/@@download/ENCFF957GRM.bed.gz
https://www.encodeproject.org/files/ENCFF725FNJ/@@download/ENCFF725FNJ.bed.gz
https://www.encodeproject.org/files/ENCFF858EHN/@@download/ENCFF858EHN.bed.gz
https://www.encodeproject.org/files/ENCFF760VJY/@@download/ENCFF760VJY.bed.gz
https://www.encodeproject.org/files/ENCFF733BEV/@@download/ENCFF733BEV.bed.gz
https://www.encodeproject.org/files/ENCFF640IHY/@@download/ENCFF640IHY.bed.gz
https://www.encodeproject.org/files/ENCFF362XUO/@@download/ENCFF362XUO.bed.gz
https://www.encodeproject.org/files/ENCFF483ODR/@@download/ENCFF483ODR.bed.gz
https://www.encodeproject.org/files/ENCFF947CIN/@@download/ENCFF947CIN.bed.gz
https://www.encodeproject.org/files/ENCFF986MGC/@@download/ENCFF986MGC.bed.gz
https://www.encodeproject.org/files/ENCFF259HTD/@@download/ENCFF259HTD.bed.gz
https://www.encodeproject.org/files/ENCFF048YPA/@@download/ENCFF048YPA.bed.gz
https://www.encodeproject.org/files/ENCFF923IAU/@@download/ENCFF923IAU.bed.gz
https://www.encodeproject.org/files/ENCFF098XUM/@@download/ENCFF098XUM.bed.gz
https://www.encodeproject.org/files/ENCFF611SOO/@@download/ENCFF611SOO.bed.gz
https://www.encodeproject.org/files/ENCFF401RUI/@@download/ENCFF401RUI.bed.gz
https://www.encodeproject.org/files/ENCFF124ZON/@@download/ENCFF124ZON.bed.gz
https://www.encodeproject.org/files/ENCFF191XRG/@@download/ENCFF191XRG.bed.gz
https://www.encodeproject.org/files/ENCFF935UME/@@download/ENCFF935UME.bed.gz
https://www.encodeproject.org/files/ENCFF572VUS/@@download/ENCFF572VUS.bed.gz
https://www.encodeproject.org/files/ENCFF247NXL/@@download/ENCFF247NXL.bed.gz
https://www.encodeproject.org/files/ENCFF389JHH/@@download/ENCFF389JHH.bed.gz
https://www.encodeproject.org/files/ENCFF904FWY/@@download/ENCFF904FWY.bed.gz
https://www.encodeproject.org/files/ENCFF696QWE/@@download/ENCFF696QWE.bed.gz
https://www.encodeproject.org/files/ENCFF125YXW/@@download/ENCFF125YXW.bed.gz
https://www.encodeproject.org/files/ENCFF485BRZ/@@download/ENCFF485BRZ.bed.gz
https://www.encodeproject.org/files/ENCFF442USD/@@download/ENCFF442USD.bed.gz
https://www.encodeproject.org/files/ENCFF705SDK/@@download/ENCFF705SDK.bed.gz
https://www.encodeproject.org/files/ENCFF145YYK/@@download/ENCFF145YYK.bed.gz
https://www.encodeproject.org/files/ENCFF423SOR/@@download/ENCFF423SOR.bed.gz
https://www.encodeproject.org/files/ENCFF267DFP/@@download/ENCFF267DFP.bed.gz
https://www.encodeproject.org/files/ENCFF718VRE/@@download/ENCFF718VRE.bed.gz
https://www.encodeproject.org/files/ENCFF211TRO/@@download/ENCFF211TRO.bed.gz
https://www.encodeproject.org/files/ENCFF341KSL/@@download/ENCFF341KSL.bed.gz
https://www.encodeproject.org/files/ENCFF971LCF/@@download/ENCFF971LCF.bed.gz
https://www.encodeproject.org/files/ENCFF134LIU/@@download/ENCFF134LIU.bed.gz
https://www.encodeproject.org/files/ENCFF377WFP/@@download/ENCFF377WFP.bed.gz
https://www.encodeproject.org/files/ENCFF296TYQ/@@download/ENCFF296TYQ.bed.gz
https://www.encodeproject.org/files/ENCFF917CBK/@@download/ENCFF917CBK.bed.gz
https://www.encodeproject.org/files/ENCFF401YRZ/@@download/ENCFF401YRZ.bed.gz
https://www.encodeproject.org/files/ENCFF077OSY/@@download/ENCFF077OSY.bed.gz
https://www.encodeproject.org/files/ENCFF780OCY/@@download/ENCFF780OCY.bed.gz
https://www.encodeproject.org/files/ENCFF728JKU/@@download/ENCFF728JKU.bed.gz
https://www.encodeproject.org/files/ENCFF986KGV/@@download/ENCFF986KGV.bed.gz
https://www.encodeproject.org/files/ENCFF607ZRF/@@download/ENCFF607ZRF.bed.gz
https://www.encodeproject.org/files/ENCFF758RAD/@@download/ENCFF758RAD.bed.gz
https://www.encodeproject.org/files/ENCFF998MNV/@@download/ENCFF998MNV.bed.gz
https://www.encodeproject.org/files/ENCFF765PIF/@@download/ENCFF765PIF.bed.gz
https://www.encodeproject.org/files/ENCFF327JJE/@@download/ENCFF327JJE.bed.gz
https://www.encodeproject.org/files/ENCFF432ASF/@@download/ENCFF432ASF.bed.gz
https://www.encodeproject.org/files/ENCFF623WGE/@@download/ENCFF623WGE.bed.gz
https://www.encodeproject.org/files/ENCFF683EWG/@@download/ENCFF683EWG.bed.gz
https://www.encodeproject.org/files/ENCFF127WAK/@@download/ENCFF127WAK.bed.gz
https://www.encodeproject.org/files/ENCFF399GGH/@@download/ENCFF399GGH.bed.gz
https://www.encodeproject.org/files/ENCFF981ZPT/@@download/ENCFF981ZPT.bed.gz
https://www.encodeproject.org/files/ENCFF028IXB/@@download/ENCFF028IXB.bed.gz
https://www.encodeproject.org/files/ENCFF317HGW/@@download/ENCFF317HGW.bed.gz
https://www.encodeproject.org/files/ENCFF944XFZ/@@download/ENCFF944XFZ.bed.gz
https://www.encodeproject.org/files/ENCFF593CEQ/@@download/ENCFF593CEQ.bed.gz
https://www.encodeproject.org/files/ENCFF704OCI/@@download/ENCFF704OCI.bed.gz
https://www.encodeproject.org/files/ENCFF815XNW/@@download/ENCFF815XNW.bed.gz
https://www.encodeproject.org/files/ENCFF551IJQ/@@download/ENCFF551IJQ.bed.gz
https://www.encodeproject.org/files/ENCFF233PRB/@@download/ENCFF233PRB.bed.gz
https://www.encodeproject.org/files/ENCFF496SLO/@@download/ENCFF496SLO.bed.gz
https://www.encodeproject.org/files/ENCFF062YKQ/@@download/ENCFF062YKQ.bed.gz
https://www.encodeproject.org/files/ENCFF341XMP/@@download/ENCFF341XMP.bed.gz
https://www.encodeproject.org/files/ENCFF246BGL/@@download/ENCFF246BGL.bed.gz
https://www.encodeproject.org/files/ENCFF909VPB/@@download/ENCFF909VPB.bed.gz
https://www.encodeproject.org/files/ENCFF594EDV/@@download/ENCFF594EDV.bed.gz
https://www.encodeproject.org/files/ENCFF871RJA/@@download/ENCFF871RJA.bed.gz
https://www.encodeproject.org/files/ENCFF893FMD/@@download/ENCFF893FMD.bed.gz
https://www.encodeproject.org/files/ENCFF266TKW/@@download/ENCFF266TKW.bed.gz
https://www.encodeproject.org/files/ENCFF073PCD/@@download/ENCFF073PCD.bed.gz
https://www.encodeproject.org/files/ENCFF103PRM/@@download/ENCFF103PRM.bed.gz
https://www.encodeproject.org/files/ENCFF462WAI/@@download/ENCFF462WAI.bed.gz
https://www.encodeproject.org/files/ENCFF401XTL/@@download/ENCFF401XTL.bed.gz
https://www.encodeproject.org/files/ENCFF411WKH/@@download/ENCFF411WKH.bed.gz
https://www.encodeproject.org/files/ENCFF295HRZ/@@download/ENCFF295HRZ.bed.gz
https://www.encodeproject.org/files/ENCFF787NKL/@@download/ENCFF787NKL.bed.gz
https://www.encodeproject.org/files/ENCFF058ORL/@@download/ENCFF058ORL.bed.gz
https://www.encodeproject.org/files/ENCFF721PWF/@@download/ENCFF721PWF.bed.gz
https://www.encodeproject.org/files/ENCFF067JAD/@@download/ENCFF067JAD.bed.gz
https://www.encodeproject.org/files/ENCFF243RQR/@@download/ENCFF243RQR.bed.gz
https://www.encodeproject.org/files/ENCFF610JVZ/@@download/ENCFF610JVZ.bed.gz
https://www.encodeproject.org/files/ENCFF487VHA/@@download/ENCFF487VHA.bed.gz
https://www.encodeproject.org/files/ENCFF569CXX/@@download/ENCFF569CXX.bed.gz
https://www.encodeproject.org/files/ENCFF027UTH/@@download/ENCFF027UTH.bed.gz
https://www.encodeproject.org/files/ENCFF214SWT/@@download/ENCFF214SWT.bed.gz
https://www.encodeproject.org/files/ENCFF738QUP/@@download/ENCFF738QUP.bed.gz
https://www.encodeproject.org/files/ENCFF794RJQ/@@download/ENCFF794RJQ.bed.gz
https://www.encodeproject.org/files/ENCFF402DTY/@@download/ENCFF402DTY.bed.gz
https://www.encodeproject.org/files/ENCFF507IRG/@@download/ENCFF507IRG.bed.gz
https://www.encodeproject.org/files/ENCFF887ARJ/@@download/ENCFF887ARJ.bed.gz
https://www.encodeproject.org/files/ENCFF724XML/@@download/ENCFF724XML.bed.gz
https://www.encodeproject.org/files/ENCFF421JRL/@@download/ENCFF421JRL.bed.gz
https://www.encodeproject.org/files/ENCFF051EEW/@@download/ENCFF051EEW.bed.gz
https://www.encodeproject.org/files/ENCFF450LWH/@@download/ENCFF450LWH.bed.gz
https://www.encodeproject.org/files/ENCFF384NHH/@@download/ENCFF384NHH.bed.gz
https://www.encodeproject.org/files/ENCFF985ECA/@@download/ENCFF985ECA.bed.gz
https://www.encodeproject.org/files/ENCFF581BHC/@@download/ENCFF581BHC.bed.gz
https://www.encodeproject.org/files/ENCFF825AVT/@@download/ENCFF825AVT.bed.gz
https://www.encodeproject.org/files/ENCFF262ILV/@@download/ENCFF262ILV.bed.gz
https://www.encodeproject.org/files/ENCFF419MOS/@@download/ENCFF419MOS.bed.gz
https://www.encodeproject.org/files/ENCFF807GJE/@@download/ENCFF807GJE.bed.gz
https://www.encodeproject.org/files/ENCFF592WIH/@@download/ENCFF592WIH.bed.gz
https://www.encodeproject.org/files/ENCFF361GRY/@@download/ENCFF361GRY.bed.gz
https://www.encodeproject.org/files/ENCFF616NRU/@@download/ENCFF616NRU.bed.gz
https://www.encodeproject.org/files/ENCFF573DXD/@@download/ENCFF573DXD.bed.gz
https://www.encodeproject.org/files/ENCFF573KHP/@@download/ENCFF573KHP.bed.gz
https://www.encodeproject.org/files/ENCFF022FGD/@@download/ENCFF022FGD.bed.gz
